# Supplementary material for: Lipofuscin-associated photo-oxidative stress during fundus autofluorescence imaging
Source: PLoS One. 2017 Feb 24;12(2):e0172635. doi: 10.1371/journal.pone.0172635 (PMC5325292; doi:10.1371/journal.pone.0172635)
Supplement: S1 Data — The data used in this study are seperated per section and follow the same order as listed in the Appendix (S1A–S1D Text). Most sections are further subdivided into separate parts (a, b, c), and for each a descriptive titel is given in the appropriate tab of the spreadsheet. (XLSX) [file pone.0172635.s002.xlsx]

## Sheet: Section A(a)
Section A - part a - Radiant exposure
ASTM G173-03 Reference spectrum				Ls (diffuse insolation)			AF excitation (λ = 488 ± 2 nm)					AF excitation (λ = 532 ± 2 nm)
Wavelength	ETR	Global Tilt	Direct + Circumsolar			Wavelength	Power relative to λc = 488 nm	Corrected for Ephoton	Retinal exposure		Wavelength	Power relative to λc = 535 nm	Corrected for Ephoton	Retinal exposure
nm	W*m-2	W*m-2	W*m-2	mW/sr		nm	%	%	mW*cm-2		nm	%	%	mW*cm-2
380	1.152	0.70077	0.49751	0.00323498		470	6.63968e-34	6.89396e-34	6.37873e-38		514	6.63968e-34	6.8722e-34	6.3586e-38
380.5	1.231	0.75075	0.53396	0.00345032		470.1	1.62902e-33	1.69105e-33	1.56466e-37		514.1	1.62902e-33	1.68574e-33	1.55975e-37
381	1.249	0.76383	0.54424	0.00349488		470.2	3.9768e-33	4.12735e-33	3.81888e-37		514.2	3.9768e-33	4.11447e-33	3.80697e-37
381.5	1.1224	0.68837	0.49135	0.00313567		470.3	9.65985e-33	1.00234e-32	9.27429e-37		514.3	9.65985e-33	9.9923e-33	9.24552e-37
382	0.95426	0.58678	0.41958	0.00266107		470.4	2.33472e-32	2.42208e-32	2.24106e-36		514.4	2.33472e-32	2.4146e-32	2.23415e-36
382.5	0.82313	0.50762	0.36361	0.00229199		470.5	5.61473e-32	5.82356e-32	5.38833e-36		514.5	5.61473e-32	5.80571e-32	5.37181e-36
383	0.73603	0.45499	0.32648	0.0020453		470.6	1.34354e-31	1.39322e-31	1.28909e-35		514.6	1.34354e-31	1.38897e-31	1.28516e-35
383.5	0.71095	0.44049	0.31658	0.00197209		470.7	3.1989e-31	3.31648e-31	3.06861e-35		514.7	3.1989e-31	3.30642e-31	3.05932e-35
384	0.821	0.50968	0.36689	0.00227257		470.8	7.57845e-31	7.85531e-31	7.26823e-35		514.8	7.57845e-31	7.83165e-31	7.24635e-35
384.5	0.9862	0.61359	0.44239	0.00272473		470.9	1.78644e-30	1.85131e-30	1.71295e-34		514.9	1.78644e-30	1.84576e-30	1.70782e-34
385	1.0802	0.67355	0.48638	0.0029789		471	4.19009e-30	4.34133e-30	4.01687e-34		515	4.19009e-30	4.32841e-30	4.00492e-34
385.5	1.0296	0.64363	0.46549	0.00283519		471.1	9.77886e-30	1.01297e-29	9.3726e-34		515.1	9.77886e-30	1.00997e-29	9.34489e-34
386	0.99113	0.621	0.44984	0.0027241		471.2	2.27081e-29	2.35178e-29	2.17601e-33		515.2	2.27081e-29	2.34486e-29	2.16962e-33
386.5	1.0279	0.6457	0.46848	0.00282054		471.3	5.2469e-29	5.43282e-29	5.02679e-33		515.3	5.2469e-29	5.41695e-29	5.01211e-33
387	1.0354	0.65147	0.47343	0.00283359		471.4	1.20629e-28	1.24877e-28	1.15544e-32		515.4	1.20629e-28	1.24515e-28	1.15209e-32
387.5	1.0186	0.64204	0.46731	0.00278091		471.5	2.75951e-28	2.85608e-28	2.64262e-32		515.5	2.75951e-28	2.84783e-28	2.635e-32
388	1.0067	0.63582	0.4635	0.00274256		471.6	6.28115e-28	6.49958e-28	6.01382e-32		515.6	6.28115e-28	6.48094e-28	5.99658e-32
388.5	0.99743	0.63136	0.46096	0.002712		471.7	1.42257e-27	1.47173e-27	1.36174e-31		515.7	1.42257e-27	1.46754e-27	1.35786e-31
389	1.081	0.68543	0.50121	0.00293195		471.8	3.20582e-27	3.3159e-27	3.06808e-31		515.8	3.20582e-27	3.30651e-27	3.05939e-31
389.5	1.1958	0.7597	0.55637	0.0032361		471.9	7.18839e-27	7.43364e-27	6.87808e-31		515.9	7.18839e-27	7.41273e-27	6.85873e-31
390	1.2519	0.79699	0.58457	0.00338077		472	1.60381e-26	1.65818e-26	1.53425e-30		516	1.60381e-26	1.65354e-26	1.52996e-30
390.5	1.2601	0.80371	0.59038	0.00339525		472.1	3.56043e-26	3.68035e-26	3.40529e-30		516.1	3.56043e-26	3.67012e-26	3.39584e-30
391	1.3322	0.85138	0.62634	0.00358162		472.2	7.86469e-26	8.12784e-26	7.52039e-30		516.2	7.86469e-26	8.10541e-26	7.49965e-30
391.5	1.349	0.86344	0.63617	0.00361711		472.3	1.72858e-25	1.78604e-25	1.65255e-29		516.3	1.72858e-25	1.78114e-25	1.64802e-29
392	1.24	0.79493	0.58656	0.00331631		472.4	3.78028e-25	3.90511e-25	3.61326e-29		516.4	3.78028e-25	3.89448e-25	3.60342e-29
392.5	1.0312	0.66257	0.48961	0.00275274		472.5	8.22598e-25	8.49583e-25	7.86088e-29		516.5	8.22598e-25	8.47284e-25	7.83962e-29
393	0.745	0.47975	0.35502	0.00198514		472.6	1.78107e-24	1.8391e-24	1.70166e-28		516.6	1.78107e-24	1.83416e-24	1.69708e-28
393.5	0.5912	0.38152	0.28272	0.00157245		472.7	3.83708e-24	3.96128e-24	3.66523e-28		516.7	3.83708e-24	3.9507e-24	3.65544e-28
394	0.76675	0.49567	0.3678	0.00203511		472.8	8.22528e-24	8.48971e-24	7.85522e-28		516.8	8.22528e-24	8.4672e-24	7.8344e-28
394.5	1.0557	0.68385	0.50811	0.00279699		472.9	1.7544e-23	1.81042e-23	1.67511e-27		516.9	1.7544e-23	1.80565e-23	1.6707e-27
395	1.245	0.80772	0.60096	0.00329069		473	3.72336e-23	3.84144e-23	3.55434e-27		517	3.72336e-23	3.83139e-23	3.54505e-27
395.5	1.3245	0.86038	0.64101	0.00349138		473.1	7.86268e-23	8.11031e-23	7.50417e-27		517.1	7.86268e-23	8.08924e-23	7.48468e-27
396	1.1626	0.75655	0.56443	0.00305768		473.2	1.65209e-22	1.70376e-22	1.57643e-26		517.2	1.65209e-22	1.69937e-22	1.57236e-26
396.5	0.8433	0.55017	0.41101	0.0022148		473.3	3.45403e-22	3.56131e-22	3.29515e-26		517.3	3.45403e-22	3.55218e-22	3.28671e-26
397	0.652	0.42619	0.31882	0.00170885		473.4	7.18534e-22	7.40694e-22	6.85337e-26		517.4	7.18534e-22	7.38809e-22	6.83594e-26
397.5	0.96142	0.62945	0.47151	0.00251369		473.5	1.48729e-21	1.53284e-21	1.41828e-25		517.5	1.48729e-21	1.52897e-21	1.4147e-25
398	1.301	0.85249	0.63944	0.0033908		473.6	3.06319e-21	3.15633e-21	2.92043e-25		517.6	3.06319e-21	3.14841e-21	2.91311e-25
398.5	1.5342	1.0069	0.75622	0.0039897		473.7	6.27741e-21	6.46691e-21	5.98359e-25		517.7	6.27741e-21	6.4508e-21	5.9687e-25
399	1.6245	1.0693	0.80408	0.00422111		473.8	1.28002e-20	1.31838e-20	1.21985e-24		517.8	1.28002e-20	1.31512e-20	1.21683e-24
399.5	1.6717	1.1021	0.8298	0.00433379		473.9	2.59704e-20	2.67431e-20	2.47444e-24		517.9	2.59704e-20	2.66774e-20	2.46837e-24
400	1.6885	1.1141	0.83989	0.00436419		474	5.24289e-20	5.39774e-20	4.99433e-24		518	5.24289e-20	5.38459e-20	4.98216e-24
401	1.752	1.1603	0.87691	0.00451029		474.1	1.05315e-19	1.08403e-19	1.00301e-23		518.1	1.05315e-19	1.08141e-19	1.00059e-23
402	1.814	1.2061	0.91387	0.00465098		474.2	2.10494e-19	2.1662e-19	2.0043e-23		518.2	2.10494e-19	2.161e-19	1.99949e-23
403	1.74	1.1613	0.88211	0.00444345		474.3	4.18617e-19	4.30709e-19	3.98519e-23		518.3	4.18617e-19	4.29682e-19	3.9757e-23
404	1.763	1.1801	0.89849	0.00448196		474.4	8.28368e-19	8.52115e-19	7.88431e-23		518.4	8.28368e-19	8.501e-19	7.86567e-23
405	1.715	1.1511	0.87849	0.00433872		474.5	1.63101e-18	1.67742e-18	1.55205e-22		518.5	1.63101e-18	1.67348e-18	1.54841e-22
406	1.666	1.1227	0.85878	0.00420042		474.6	3.19537e-18	3.28559e-18	3.04003e-22		518.6	3.19537e-18	3.27793e-18	3.03295e-22
407	1.63	1.1026	0.84545	0.00409267		474.7	6.22891e-18	6.40343e-18	5.92486e-22		518.7	6.22891e-18	6.38863e-18	5.91117e-22
408	1.699	1.1514	0.88488	0.0042418		474.8	1.20818e-17	1.24177e-17	1.14896e-21		518.8	1.20818e-17	1.23892e-17	1.14633e-21
409	1.809	1.2299	0.94717	0.00449979		474.9	2.33174e-17	2.39607e-17	2.21699e-21		518.9	2.33174e-17	2.39061e-17	2.21195e-21
410	1.537	1.0485	0.8091	0.00381017		475	4.47773e-17	4.60028e-17	4.25647e-21		519	4.47773e-17	4.58989e-17	4.24686e-21
411	1.715	1.1738	0.9077	0.00423511		475.1	8.55586e-17	8.78817e-17	8.13137e-21		519.1	8.55586e-17	8.76848e-17	8.11316e-21
412	1.816	1.2478	0.96686	0.0044713		475.2	1.62666e-16	1.67048e-16	1.54563e-20		519.2	1.62666e-16	1.66677e-16	1.5422e-20
413	1.7392	1.1971	0.92951	0.00425883		475.3	3.07724e-16	3.15946e-16	2.92333e-20		519.3	3.07724e-16	3.15249e-16	2.91689e-20
414	1.7144	1.1842	0.92134	0.00418355		475.4	5.79231e-16	5.94583e-16	5.50146e-20		519.4	5.79231e-16	5.93283e-16	5.48943e-20
415	1.7688	1.2258	0.95569	0.00429893		475.5	1.08486e-15	1.11337e-15	1.03016e-19		519.5	1.08486e-15	1.11096e-15	1.02793e-19
416	1.815	1.2624	0.98628	0.00439459		475.6	2.02172e-15	2.07443e-15	1.91939e-19		519.6	2.02172e-15	2.06996e-15	1.91526e-19
417	1.766	1.2312	0.96392	0.00425389		475.7	3.74884e-15	3.84577e-15	3.55835e-19		519.7	3.74884e-15	3.83757e-15	3.55076e-19
418	1.685	1.1777	0.92392	0.00403903		475.8	6.91675e-15	7.09411e-15	6.56392e-19		519.8	6.91675e-15	7.07909e-15	6.55003e-19
419	1.749	1.2258	0.96354	0.004174		475.9	1.2698e-14	1.30209e-14	1.20477e-18		519.9	1.2698e-14	1.29936e-14	1.20225e-18
420	1.599	1.1232	0.88467	0.00379632		476	2.31952e-14	2.378e-14	2.20027e-18		520	2.31952e-14	2.37305e-14	2.1957e-18
421	1.811	1.2757	1.0067	0.00428127		476.1	4.21589e-14	4.32127e-14	3.99831e-18		520.1	4.21589e-14	4.31235e-14	3.99007e-18
422	1.782	1.2583	0.99499	0.00419071		476.2	7.62446e-14	7.81339e-14	7.22944e-18		520.2	7.62446e-14	7.79741e-14	7.21467e-18
423	1.721	1.2184	0.96531	0.00402805		476.3	1.37201e-13	1.40571e-13	1.30065e-17		520.3	1.37201e-13	1.40286e-13	1.29802e-17
424	1.708	1.2117	0.96182	0.00397696		476.4	2.4566e-13	2.51641e-13	2.32834e-17		520.4	2.4566e-13	2.51135e-13	2.32367e-17
425	1.755	1.2488	0.99312	0.00406927		476.5	4.37662e-13	4.48225e-13	4.14726e-17		520.5	4.37662e-13	4.47332e-13	4.139e-17
426	1.699	1.2135	0.96667	0.00392842		476.6	7.7584e-13	7.94398e-13	7.35027e-17		520.6	7.7584e-13	7.92829e-13	7.33577e-17
427	1.638	1.1724	0.9355	0.00377038		476.7	1.36847e-12	1.40091e-12	1.29621e-16		520.7	1.36847e-12	1.39817e-12	1.29367e-16
428	1.651	1.1839	0.94625	0.00378232		476.8	2.40173e-12	2.45815e-12	2.27444e-16		520.8	2.40173e-12	2.45338e-12	2.27003e-16
429	1.523	1.0963	0.87766	0.00347976		476.9	4.19415e-12	4.29177e-12	3.97102e-16		520.9	4.19415e-12	4.28353e-12	3.96339e-16
430	1.212	0.87462	0.70134	0.00275784		477	7.28772e-12	7.45578e-12	6.89856e-16		521	7.28772e-12	7.44159e-12	6.88544e-16
431	1.099	0.79394	0.63779	0.0024852		477.1	1.25999e-11	1.28878e-11	1.19246e-15		521.1	1.25999e-11	1.28635e-11	1.19021e-15
432	1.822	1.3207	1.0628	0.00410461		477.2	2.16757e-11	2.21663e-11	2.05096e-15		521.2	2.16757e-11	2.21248e-11	2.04713e-15
433	1.6913	1.2288	0.9905	0.00379266		477.3	3.71028e-11	3.79345e-11	3.50994e-15		521.3	3.71028e-11	3.78643e-11	3.50345e-15
434	1.56	1.1352	0.91653	0.00348024		477.4	6.31929e-11	6.4596e-11	5.97683e-15		521.4	6.31929e-11	6.44776e-11	5.96588e-15
435	1.709	1.2452	1.007	0.00379107		477.5	1.07092e-10	1.09447e-10	1.01267e-14		521.5	1.07092e-10	1.09249e-10	1.01084e-14
436	1.868	1.3659	1.1061	0.00413485		477.6	1.80583e-10	1.84515e-10	1.70725e-14		521.6	1.80583e-10	1.84184e-10	1.70419e-14
437	1.9	1.3943	1.1306	0.00419692		477.7	3.02987e-10	3.0952e-10	2.86388e-14		521.7	3.02987e-10	3.08969e-10	2.85878e-14
438	1.663	1.2238	0.99368	0.00366247		477.8	5.05825e-10	5.16624e-10	4.78013e-14		521.8	5.05825e-10	5.15713e-10	4.77171e-14
439	1.601	1.1775	0.95753	0.00350093		477.9	8.40243e-10	8.58001e-10	7.93877e-14		521.9	8.40243e-10	8.56504e-10	7.92492e-14
440	1.83	1.3499	1.0993	0.00398842		478	1.38879e-09	1.41785e-09	1.31188e-13		522	1.38879e-09	1.4154e-09	1.30962e-13
441	1.799	1.3313	1.0859	0.00390566		478.1	2.28402e-09	2.33131e-09	2.15708e-13		522.1	2.28402e-09	2.32733e-09	2.15339e-13
442	1.922	1.425	1.164	0.00415394		478.2	3.73757e-09	3.81417e-09	3.52911e-13		522.2	3.73757e-09	3.80771e-09	3.52314e-13
443	1.949	1.4453	1.1823	0.00418578		478.3	6.08567e-09	6.20908e-09	5.74504e-13		522.3	6.08567e-09	6.19869e-09	5.73542e-13
444	1.8941	1.4084	1.1537	0.00405368		478.4	9.85951e-09	1.00574e-08	9.3057e-13		522.4	9.85951e-09	1.00407e-08	9.29029e-13
445	1.965	1.4619	1.1992	0.004181		478.5	1.58939e-08	1.62095e-08	1.4998e-12		522.5	1.58939e-08	1.61829e-08	1.49735e-12
446	1.7557	1.3108	1.0766	0.00372741		478.6	2.54938e-08	2.59945e-08	2.40518e-12		522.6	2.54938e-08	2.59524e-08	2.40128e-12
447	1.99	1.4903	1.2257	0.00421124		478.7	4.06881e-08	4.14786e-08	3.83786e-12		522.7	4.06881e-08	4.1412e-08	3.83171e-12
448	2.014	1.5081	1.2422	0.00423193		478.8	6.46143e-08	6.58559e-08	6.0934e-12		522.8	6.46143e-08	6.57514e-08	6.08374e-12
449	2.001	1.5045	1.2409	0.00419532		478.9	1.02098e-07	1.04038e-07	9.62629e-12		522.9	1.02098e-07	1.03875e-07	9.61119e-12
450	2.069	1.5595	1.2881	0.00431947		479	1.60523e-07	1.63539e-07	1.51317e-11		523	1.60523e-07	1.63285e-07	1.51082e-11
451	2.142	1.6173	1.3376	0.00445156		479.1	2.51121e-07	2.55786e-07	2.3667e-11		523.1	2.51121e-07	2.55394e-07	2.36307e-11
452	2.047	1.5482	1.2822	0.00423352		479.2	3.90894e-07	3.98072e-07	3.68322e-11		523.2	3.90894e-07	3.97469e-07	3.67763e-11
453	1.8864	1.4297	1.1854	0.00388816		479.3	6.05428e-07	6.16418e-07	5.70349e-11		523.3	6.05428e-07	6.15494e-07	5.69494e-11
454	2.018	1.5335	1.273	0.00414599		479.4	9.33029e-07	9.49766e-07	8.78784e-11		523.4	9.33029e-07	9.48359e-07	8.77483e-11
455	2.001	1.5224	1.2655	0.00408869		479.5	1.43072e-06	1.45609e-06	1.34726e-10		523.5	1.43072e-06	1.45395e-06	1.34529e-10
456	2.063	1.5724	1.3088	0.00419532		479.6	2.18296e-06	2.22119e-06	2.05519e-10		523.6	2.18296e-06	2.21798e-06	2.05222e-10
457	2.077	1.5854	1.3213	0.00420328		479.7	3.31408e-06	3.37142e-06	3.11945e-10		523.7	3.31408e-06	3.36661e-06	3.115e-10
458	2.032	1.5514	1.2946	0.0040871		479.8	5.00622e-06	5.09178e-06	4.71123e-10		523.8	5.00622e-06	5.08459e-06	4.70459e-10
459	2.012	1.5391	1.2859	0.0040298		479.9	7.52462e-06	7.65163e-06	7.07977e-10		523.9	7.52462e-06	7.64096e-06	7.06991e-10
460	1.9973	1.5291	1.2791	0.00397887		480	1.12535e-05	1.14411e-05	1.0586e-09		524	1.12535e-05	1.14253e-05	1.05714e-09
461	2.0639	1.5827	1.3255	0.00409347		480.1	1.67464e-05	1.70219e-05	1.57498e-09		524.1	1.67464e-05	1.69988e-05	1.57284e-09
462	2.078	1.5975	1.3392	0.00411097		480.2	2.4796e-05	2.51987e-05	2.33155e-09		524.2	2.4796e-05	2.51649e-05	2.32842e-09
463	2.084	1.6031	1.3452	0.00410461		480.3	3.65317e-05	3.71174e-05	3.43433e-09		524.3	3.65317e-05	3.70682e-05	3.42979e-09
464	2.015	1.5544	1.3055	0.00396137		480.4	5.35535e-05	5.44007e-05	5.0335e-09		524.4	5.35535e-05	5.43296e-05	5.02693e-09
465	1.984	1.535	1.2905	0.00389134		480.5	7.81149e-05	7.93342e-05	7.3405e-09		524.5	7.81149e-05	7.92319e-05	7.33104e-09
466	2.021	1.5673	1.319	0.00395182		480.6	0.000113373	0.000115118	1.06515e-08		524.6	0.000113373	0.000114972	1.06379e-08
467	1.931	1.4973	1.2616	0.00375128		480.7	0.000163724	0.00016621	1.53788e-08		524.7	0.000163724	0.000166002	1.53595e-08
468	2.012	1.5619	1.3178	0.00388497		480.8	0.000235258	0.000238781	2.20935e-08		524.8	0.000235258	0.000238485	2.20662e-08
469	2.018	1.5682	1.3247	0.00387542		480.9	0.00033636	0.000341326	3.15816e-08		524.9	0.00033636	0.000340909	3.15431e-08
470	1.939	1.5077	1.2749	0.00370513		481	0.000478512	0.000485476	4.49193e-08		525	0.000478512	0.000484892	4.48653e-08
471	1.969	1.5331	1.2975	0.00374969		481.1	0.000677345	0.00068706	6.35711e-08		525.1	0.000677345	0.000686246	6.34959e-08
472	2.07	1.6126	1.3661	0.00392317		481.2	0.000954016	0.000967498	8.9519e-08		525.2	0.000954016	0.000966368	8.94146e-08
473	1.9882	1.5499	1.3144	0.0037481		481.3	0.001337	0.00135561	1.25429e-07		525.3	0.001337	0.00135405	1.25285e-07
474	2.012	1.5671	1.3304	0.0037672		481.4	0.00186437	0.00188993	1.74869e-07		525.4	0.00186437	0.00188779	1.74671e-07
475	2.08	1.6185	1.3755	0.00386747		481.5	0.00258681	0.00262173	2.42579e-07		525.5	0.00258681	0.00261881	2.42309e-07
476	2.012	1.5631	1.3299	0.00371149		481.6	0.00357128	0.00361874	3.34829e-07		525.6	0.00357128	0.00361477	3.34462e-07
477	2.025	1.5724	1.3392	0.00371149		481.7	0.00490584	0.00497	4.59856e-07		525.7	0.00490584	0.00496463	4.59359e-07
478	2.086	1.623	1.3839	0.00380539		481.8	0.00670548	0.00679177	6.28418e-07		525.8	0.00670548	0.00678455	6.2775e-07
479	2.04	1.5916	1.3586	0.00370831		481.9	0.0091196	0.00923503	8.54484e-07		525.9	0.0091196	0.00922538	8.53591e-07
480	2.068	1.6181	1.3825	0.00374969		482	0.012341	0.0124946	1.15608e-06		526	0.012341	0.0124818	1.15489e-06
481	2.061	1.6177	1.3836	0.00372582		482.1	0.016617	0.0168203	1.55632e-06		526.1	0.016617	0.0168033	1.55475e-06
482	2.0623	1.6236	1.3899	0.00371945		482.2	0.022263	0.0225308	2.08469e-06		526.2	0.022263	0.0225084	2.08262e-06
483	2.031	1.6038	1.3742	0.0036542		482.3	0.0296786	0.0300293	2.7785e-06		526.3	0.0296786	0.03	2.77579e-06
484	1.989	1.5734	1.3492	0.00356825		482.4	0.0393669	0.0398239	3.68476e-06		526.4	0.0393669	0.0397857	3.68123e-06
485	1.979	1.5683	1.3457	0.00354279		482.5	0.0519575	0.0525497	4.86223e-06		526.5	0.0519575	0.0525002	4.85766e-06
486	1.601	1.2716	1.0918	0.00286161		482.6	0.0682328	0.0689963	6.38397e-06		526.6	0.0682328	0.0689325	6.37808e-06
487	1.789	1.4241	1.2235	0.00319265		482.7	0.0891594	0.0901383	8.34017e-06		526.7	0.0891594	0.0900566	8.33261e-06
488	1.935	1.5413	1.3252	0.00343934		482.8	0.115923	0.117171	1.08414e-05		526.8	0.115923	0.117067	1.08318e-05
489	1.8224	1.4519	1.2492	0.00322607		482.9	0.149969	0.151552	1.40226e-05		526.9	0.149969	0.15142	1.40104e-05
490	2.032	1.6224	1.3968	0.00359054		483	0.193045	0.195044	1.80467e-05		527	0.193045	0.194877	1.80313e-05
491	1.949	1.5595	1.3435	0.00343775		483.1	0.247256	0.249764	2.31098e-05		527.1	0.247256	0.249555	2.30904e-05
492	1.856	1.4869	1.2818	0.00326427		483.2	0.315111	0.318241	2.94457e-05		527.2	0.315111	0.31798	2.94216e-05
493	1.983	1.5903	1.3719	0.00347594		483.3	0.399585	0.40347	3.73316e-05		527.3	0.399585	0.403146	3.73017e-05
494	1.9339	1.5525	1.3402	0.00337886		483.4	0.504176	0.508974	4.70935e-05		527.4	0.504176	0.508573	4.70565e-05
495	2.051	1.6485	1.4238	0.00357621		483.5	0.632972	0.638863	5.91116e-05		527.5	0.632972	0.638371	5.90662e-05
496	1.949	1.5676	1.3548	0.00338682		483.6	0.790705	0.7979	7.38267e-05		527.6	0.790705	0.7973	7.37713e-05
497	1.98	1.5944	1.3788	0.00343138		483.7	0.982819	0.991557	9.17451e-05		527.7	0.982819	0.990828	9.16778e-05
498	1.924	1.5509	1.3421	0.00332316		483.8	1.21552	1.22607	0.000113444		527.8	1.21552	1.22519	0.000113363
499	1.923	1.5507	1.3429	0.00330724		483.9	1.49581	1.50849	0.000139575		527.9	1.49581	1.50743	0.000139477
500	1.916	1.5451	1.3391	0.00327859		484	1.83156	1.8467	0.000170868		528	1.83156	1.84544	0.000170752
501	1.858	1.4978	1.299	0.003164		484.1	2.23149	2.24947	0.000208135		528.1	2.23149	2.24797	0.000207997
502	1.86	1.4966	1.2991	0.00314331		484.2	2.70518	2.72641	0.000252265		528.2	2.70518	2.72465	0.000252102
503	1.949	1.5653	1.3597	0.00327223		484.3	3.26308	3.28801	0.000304227		528.3	3.26308	3.28593	0.000304035
504	1.833	1.4587	1.2682	0.0030319		484.4	3.91639	3.9455	0.000365062		528.4	3.91639	3.94307	0.000364838
505	1.9472	1.5635	1.3598	0.00324199		484.5	4.67706	4.71085	0.000435878		528.5	4.67706	4.70804	0.000435618
506	2.025	1.6264	1.4153	0.00335976		484.6	5.55762	5.59661	0.000517834		528.6	5.55762	5.59337	0.000517534
507	1.9354	1.556	1.3548	0.0032022		484.7	6.57103	6.61577	0.000612132		528.7	6.57103	6.61204	0.000611789
508	1.88	1.5165	1.321	0.00311148		484.8	7.73047	7.7815	0.000719994		528.8	7.73047	7.77725	0.000719602
509	1.965	1.5893	1.385	0.00325154		484.9	9.04914	9.107	0.000842637		528.9	9.04914	9.10218	0.000842193
510	1.91	1.5481	1.3497	0.00315763		485	10.5399	10.6051	0.000981252		529	10.5399	10.5997	0.000980752
511	1.941	1.5769	1.3753	0.00320856		485.1	12.2151	12.2881	0.00113697		529.1	12.2151	12.282	0.00113641
512	1.989	1.6186	1.4125	0.00328018		485.2	14.0858	14.1671	0.00131083		529.2	14.0858	14.1604	0.00131021
513	1.866	1.5206	1.3277	0.0030701		485.3	16.1621	16.252	0.00150374		529.3	16.1621	16.2446	0.00150305
514	1.824	1.4885	1.3003	0.0029953		485.4	18.452	18.5508	0.00171644		529.4	18.452	18.5426	0.00171568
515	1.875	1.5314	1.3385	0.0030701		485.5	20.9611	21.0691	0.00194944		529.5	20.9611	21.0601	0.00194862
516	1.891	1.5455	1.3514	0.0030892		485.6	23.6928	23.8099	0.00220304		529.6	23.6928	23.8001	0.00220214
517	1.539	1.2594	1.1017	0.00250987		485.7	26.6468	26.773	0.00247721		529.7	26.6468	26.7625	0.00247624
518	1.759	1.4403	1.2605	0.00286161		485.8	29.8197	29.9548	0.0027716		529.8	29.8197	29.9436	0.00277057
519	1.704	1.3957	1.2222	0.00276134		485.9	33.204	33.3475	0.00308552		529.9	33.204	33.3356	0.00308442
520	1.86	1.5236	1.3349	0.00300325		486	36.7879	36.9393	0.00341786		530	36.7879	36.9268	0.0034167
521	1.873	1.5346	1.3452	0.00301439		486.1	40.5555	40.714	0.00376711		530.1	40.5555	40.7008	0.0037659
522	1.915	1.569	1.376	0.00307169		486.2	44.4858	44.6505	0.00413135		530.2	44.4858	44.6368	0.00413009
523	1.804	1.4789	1.2976	0.00288548		486.3	48.5537	48.7234	0.0045082		530.3	48.5537	48.7093	0.0045069
524	1.941	1.5905	1.3962	0.00309238		486.4	52.7292	52.9027	0.00489489		530.4	52.7292	52.8883	0.00489357
525	1.928	1.5781	1.3859	0.00305896		486.5	56.9783	57.154	0.00528825		530.5	56.9783	57.1394	0.0052869
526	1.874	1.5341	1.3479	0.00296347		486.6	61.2626	61.4389	0.00568471		530.6	61.2626	61.4243	0.00568337
527	1.641	1.3417	1.1795	0.00258149		486.7	65.5406	65.7157	0.00608043		530.7	65.5406	65.7012	0.0060791
528	1.88	1.5357	1.3508	0.00294277		486.8	69.7676	69.9396	0.00647125		530.8	69.7676	69.9254	0.00646994
529	1.969	1.6071	1.4142	0.0030701		486.9	73.8968	74.0638	0.00685285		530.9	73.8968	74.05	0.00685158
530	1.892	1.5446	1.3598	0.00294118		487	77.8801	78.04	0.00722075		531	77.8801	78.0267	0.00721954
531	1.995	1.6292	1.4348	0.00309397		487.1	81.6686	81.8195	0.00757046		531.1	81.6686	81.807	0.00756931
532	1.958	1.5998	1.4094	0.00303031		487.2	85.2144	85.3543	0.00789752		531.2	85.2144	85.3427	0.00789646
533	1.747	1.4286	1.259	0.00269927		487.3	88.4706	88.5977	0.00819762		531.3	88.4706	88.5872	0.00819665
534	1.869	1.5302	1.3491	0.0028823		487.4	91.3931	91.5056	0.00846668		531.4	91.3931	91.4963	0.00846583
535	1.895	1.5535	1.3701	0.0029189		487.5	93.9413	94.0377	0.00870096		531.5	93.9413	94.0297	0.00870023
536	1.974	1.6199	1.4292	0.00303508		487.6	96.0789	96.1578	0.00889712		531.6	96.0789	96.1512	0.00889653
537	1.824	1.4989	1.3229	0.00280113		487.7	97.7751	97.8353	0.00905234		531.7	97.7751	97.8303	0.00905189
538	1.913	1.5738	1.3896	0.00293163		487.8	99.005	99.0456	0.00916432		531.8	99.005	99.0422	0.00916402
539	1.864	1.5352	1.3558	0.00285524		487.9	99.7503	99.7708	0.00923142		531.9	99.7503	99.7691	0.00923128
540	1.8	1.4825	1.3096	0.00275179		488	100	100	0.00925263		532	100	100	0.00925264
541	1.734	1.4251	1.2595	0.00263561		488.1	99.7503	99.7299	0.00922764		532.1	99.7503	99.7316	0.00922781
542	1.888	1.5511	1.3714	0.00286001		488.2	99.005	98.9644	0.00915681		532.2	99.005	98.9678	0.00915714
543	1.851	1.5256	1.3493	0.0028059		488.3	97.7751	97.7151	0.00904121		532.3	97.7751	97.72	0.00904169
544	1.919	1.5792	1.3971	0.00289821		488.4	96.0789	96.0003	0.00888255		532.4	96.0789	96.0068	0.00888316
545	1.874	1.5435	1.3657	0.00282977		488.5	93.9413	93.8452	0.00868315		532.5	93.9413	93.8531	0.00868389
546	1.8609	1.5291	1.3536	0.00279317		488.6	91.3931	91.2809	0.00844588		532.6	91.3931	91.2902	0.00844675
547	1.882	1.549	1.3717	0.00282182		488.7	88.4706	88.3439	0.00817413		532.7	88.4706	88.3543	0.00817511
548	1.826	1.5049	1.3331	0.00273428		488.8	85.2144	85.0749	0.00787167		532.8	85.2144	85.0864	0.00787274
549	1.88	1.552	1.3752	0.00281386		488.9	81.6686	81.5183	0.00754259		532.9	81.6686	81.5307	0.00754375
550	1.863	1.5399	1.3648	0.0027868		489	77.8801	77.7208	0.00719122		533	77.8801	77.734	0.00719245
551	1.859	1.5382	1.3639	0.00277407		489.1	73.8968	73.7307	0.00682203		533.1	73.8968	73.7444	0.0068233
552	1.896	1.5697	1.3923	0.00282341		489.2	69.7676	69.5965	0.00643951		533.2	69.7676	69.6106	0.00644082
553	1.842	1.525	1.3533	0.00273269		489.3	65.5406	65.3665	0.00604812		533.3	65.5406	65.3809	0.00604946
554	1.878	1.5549	1.3802	0.00278044		489.4	61.2626	61.0874	0.00565219		533.4	61.2626	61.1018	0.00565354
555	1.889	1.5634	1.3883	0.0027868		489.5	56.9783	56.8037	0.00525584		533.5	56.9783	56.8181	0.00525717
556	1.857	1.5366	1.3651	0.00272951		489.6	52.7292	52.5569	0.0048629		533.6	52.7292	52.5711	0.00486422
557	1.812	1.4988	1.3321	0.00265311		489.7	48.5537	48.3851	0.0044769		533.7	48.5537	48.399	0.00447819
558	1.853	1.531	1.3613	0.00270086		489.8	44.4858	44.3223	0.00410098		533.8	44.4858	44.3358	0.00410223
559	1.755	1.4483	1.2885	0.0025433		489.9	40.5555	40.3982	0.00373789		533.9	40.5555	40.4111	0.0037391
560	1.786	1.474	1.3118	0.00258149		490	36.7879	36.6378	0.00338996		534	36.7879	36.6502	0.00339111
561	1.89	1.5595	1.3885	0.00272155		490.1	33.204	33.0617	0.00305908		534.1	33.204	33.0734	0.00306017
562	1.801	1.4847	1.3225	0.00258149		490.2	29.8197	29.6859	0.00274673		534.2	29.8197	29.6969	0.00274775
563	1.871	1.5408	1.3731	0.00266903		490.3	26.6468	26.5218	0.00245397		534.3	26.6468	26.5321	0.00245492
564	1.836	1.5106	1.3466	0.00261014		490.4	23.6928	23.5768	0.00218148		534.4	23.6928	23.5864	0.00218236
565	1.849	1.5201	1.3555	0.00261969		490.5	20.9611	20.8543	0.00192957		534.5	20.9611	20.8631	0.00193039
566	1.75	1.4374	1.2823	0.00246849		490.6	18.452	18.3542	0.00169824		534.6	18.452	18.3622	0.00169899
567	1.868	1.532	1.3673	0.00262128		490.7	16.1621	16.0732	0.00148719		534.7	16.1621	16.0805	0.00148787
568	1.859	1.518	1.3554	0.00258786		490.8	14.0858	14.0055	0.00129588		534.8	14.0858	14.0121	0.00129649
569	1.831	1.4807	1.3228	0.00251306		490.9	12.2151	12.1429	0.00112354		534.9	12.2151	12.1488	0.00112409
570	1.828	1.4816	1.324	0.00250828		491	10.5399	10.4755	0.000969262		535	10.5399	10.4808	0.000969753
571	1.762	1.4331	1.281	0.00242075		491.1	9.04914	8.99202	0.000831999		535.1	9.04914	8.99672	0.000832434
572	1.872	1.5134	1.3534	0.00254648		491.2	7.73047	7.68011	0.000710613		535.2	7.73047	7.68425	0.000710997
573	1.881	1.5198	1.3595	0.00255125		491.3	6.57103	6.52689	0.000603909		535.3	6.57103	6.53052	0.000604246
574	1.873	1.5119	1.3527	0.00253375		491.4	5.55762	5.51917	0.000510668		535.4	5.55762	5.52233	0.000510961
575	1.834	1.4777	1.3225	0.00247008		491.5	4.67706	4.64376	0.00042967		535.5	4.67706	4.64649	0.000429923
576	1.818	1.4654	1.3118	0.00244462		491.6	3.91639	3.88771	0.000359715		535.6	3.91639	3.89007	0.000359934
577	1.862	1.5023	1.3452	0.00250032		491.7	3.26308	3.23852	0.000299648		535.7	3.26308	3.24054	0.000299835
578	1.799	1.456	1.304	0.00241916		491.8	2.70518	2.68428	0.000248367		535.8	2.70518	2.686	0.000248526
579	1.816	1.477	1.323	0.00245099		491.9	2.23149	2.2138	0.000204835		535.9	2.23149	2.21525	0.000204969
580	1.834	1.502	1.3455	0.00249077		492	1.83156	1.81667	0.00016809		536	1.83156	1.8179	0.000168203
581	1.833	1.5089	1.3518	0.00250032		492.1	1.49581	1.48335	0.000137249		536.1	1.49581	1.48437	0.000137344
582	1.852	1.532	1.3729	0.00253216		492.2	1.21552	1.20515	0.000111508		536.2	1.21552	1.206	0.000111587
583	1.863	1.5479	1.3872	0.00255762		492.3	0.982819	0.974235	9.01424e-05		536.3	0.982819	0.974939	9.02077e-05
584	1.854	1.5448	1.3845	0.00255125		492.4	0.790705	0.78364	7.25073e-05		536.4	0.790705	0.784219	7.2561e-05
585	1.836	1.5324	1.3737	0.00252579		492.5	0.632972	0.627188	5.80314e-05		536.5	0.632972	0.627662	5.80754e-05
586	1.792	1.4953	1.3409	0.00245735		492.6	0.504176	0.499468	4.62139e-05		536.6	0.504176	0.499854	4.62497e-05
587	1.838	1.5281	1.3708	0.00250351		492.7	0.399585	0.395773	3.66194e-05		536.7	0.399585	0.396085	3.66484e-05
588	1.821	1.4934	1.3403	0.00243666		492.8	0.315111	0.312042	2.88721e-05		536.8	0.315111	0.312293	2.88954e-05
589	1.624	1.2894	1.1582	0.00208811		492.9	0.247256	0.244798	2.26503e-05		536.9	0.247256	0.245	2.2669e-05
590	1.7218	1.3709	1.2316	0.00221703		493	0.193045	0.191088	1.76806e-05		537	0.193045	0.191248	1.76955e-05
591	1.809	1.4662	1.3171	0.002373		493.1	0.149969	0.148417	1.37325e-05		537.1	0.149969	0.148545	1.37443e-05
592	1.788	1.4354	1.29	0.00231411		493.2	0.115923	0.114701	1.06128e-05		537.2	0.115923	0.114801	1.06221e-05
593	1.792	1.4561	1.3086	0.00234754		493.3	0.0891594	0.0882014	8.16095e-06		537.3	0.0891594	0.0882799	8.16822e-06
594	1.789	1.4491	1.3029	0.00232685		493.4	0.0682328	0.067486	6.24423e-06		537.4	0.0682328	0.0675472	6.2499e-06
595	1.778	1.4308	1.287	0.00228865		493.5	0.0519575	0.0513784	4.75385e-06		537.5	0.0519575	0.0514258	4.75825e-06
596	1.796	1.4745	1.326	0.00236345		493.6	0.0393669	0.0389203	3.60115e-06		537.6	0.0393669	0.0389568	3.60454e-06
597	1.806	1.4788	1.3303	0.00236345		493.7	0.0296786	0.0293359	2.71434e-06		537.7	0.0296786	0.029364	2.71694e-06
598	1.772	1.4607	1.3142	0.00233162		493.8	0.022263	0.0220015	2.03572e-06		537.8	0.022263	0.0220229	2.0377e-06
599	1.764	1.4606	1.3145	0.00232525		493.9	0.016617	0.0164185	1.51914e-06		537.9	0.016617	0.0164347	1.52065e-06
600	1.77	1.4753	1.3278	0.00234754		494	0.012341	0.0121911	1.128e-06		538	0.012341	0.0122033	1.12913e-06
601	1.742	1.4579	1.3123	0.0023173		494.1	0.0091196	0.00900701	8.33385e-07		538.1	0.0091196	0.00901621	8.34238e-07
602	1.715	1.436	1.2928	0.0022791		494.2	0.00670548	0.00662136	6.1265e-07		538.2	0.00670548	0.00662824	6.13287e-07
603	1.749	1.4664	1.3205	0.00232207		494.3	0.00490584	0.00484331	4.48134e-07		538.3	0.00490584	0.00484842	4.48607e-07
604	1.779	1.4921	1.3439	0.00235868		494.4	0.00357128	0.00352505	3.2616e-07		538.4	0.00357128	0.00352883	3.2651e-07
605	1.773	1.4895	1.3418	0.00235072		494.5	0.00258681	0.00255281	2.36202e-07		538.5	0.00258681	0.00255559	2.36459e-07
606	1.758	1.4822	1.3353	0.00233799		494.6	0.00186437	0.0018395	1.70202e-07		538.6	0.00186437	0.00184153	1.7039e-07
607	1.762	1.4911	1.3434	0.00235072		494.7	0.001337	0.00131889	1.22032e-07		538.7	0.001337	0.00132037	1.22169e-07
608	1.751	1.4862	1.3392	0.00233958		494.8	0.000954016	0.000940905	8.70585e-08		538.8	0.000954016	0.000941976	8.71577e-08
609	1.734	1.4749	1.3292	0.00231889		494.9	0.000677345	0.000667901	6.17984e-08		538.9	0.000677345	0.000668672	6.18699e-08
610	1.724	1.4686	1.3237	0.00230616		495	0.000478512	0.000471745	4.36488e-08		539	0.000478512	0.000472297	4.37e-08
611	1.712	1.4611	1.317	0.00229342		495.1	0.00033636	0.000331536	3.06758e-08		539.1	0.00033636	0.00033193	3.07123e-08
612	1.736	1.4831	1.337	0.00232525		495.2	0.000235258	0.000231837	2.1451e-08		539.2	0.000235258	0.000232116	2.14769e-08
613	1.71	1.4621	1.3182	0.00229024		495.3	0.000163724	0.000161311	1.49255e-08		539.3	0.000163724	0.000161508	1.49437e-08
614	1.655	1.4176	1.2783	0.00221703		495.4	0.000113373	0.000111679	1.03333e-08		539.4	0.000113373	0.000111817	1.03461e-08
615	1.712	1.4697	1.3254	0.00229661		495.5	7.81149e-05	7.69325e-05	7.11828e-09		539.5	7.81149e-05	7.7029e-05	7.12722e-09
616	1.664	1.431	1.2906	0.00223454		495.6	5.35535e-05	5.27322e-05	4.87912e-09		539.6	5.35535e-05	5.27992e-05	4.88532e-09
617	1.641	1.4128	1.2744	0.0022027		495.7	3.65317e-05	3.59642e-05	3.32764e-09		539.7	3.65317e-05	3.60105e-05	3.33192e-09
618	1.702	1.4664	1.3228	0.00228546		495.8	2.4796e-05	2.44059e-05	2.25818e-09		539.8	2.4796e-05	2.44377e-05	2.26113e-09
619	1.709	1.4733	1.3292	0.00229342		495.9	1.67464e-05	1.64796e-05	1.52479e-09		539.9	1.67464e-05	1.65013e-05	1.52681e-09
620	1.711	1.4739	1.3299	0.00229183		496	1.12535e-05	1.1072e-05	1.02445e-09		540	1.12535e-05	1.10868e-05	1.02582e-09
621	1.724	1.4802	1.3359	0.00229661		496.1	7.52462e-06	7.40177e-06	6.84858e-10		540.1	7.52462e-06	7.41177e-06	6.85785e-10
622	1.6784	1.4269	1.2882	0.00220748		496.2	5.00622e-06	4.92349e-06	4.55552e-10		540.2	5.00622e-06	4.93023e-06	4.56176e-10
623	1.682	1.4165	1.2793	0.00218361		496.3	3.31408e-06	3.25866e-06	3.01512e-10		540.3	3.31408e-06	3.26317e-06	3.0193e-10
624	1.667	1.4118	1.2751	0.00217565		496.4	2.18296e-06	2.14602e-06	1.98563e-10		540.4	2.18296e-06	2.14903e-06	1.98842e-10
625	1.644	1.4026	1.2667	0.00216292		496.5	1.43072e-06	1.40623e-06	1.30113e-10		540.5	1.43072e-06	1.40822e-06	1.30298e-10
626	1.64	1.4012	1.2655	0.00215973		496.6	9.33029e-07	9.16871e-07	8.48347e-11		540.6	9.33029e-07	9.18186e-07	8.49565e-11
627	1.693	1.4417	1.3022	0.00222021		496.7	6.05428e-07	5.94824e-07	5.50369e-11		540.7	6.05428e-07	5.95687e-07	5.51168e-11
628	1.693	1.3631	1.2328	0.00207379		496.8	3.90894e-07	3.8397e-07	3.55273e-11		540.8	3.90894e-07	3.84533e-07	3.55795e-11
629	1.687	1.4114	1.2758	0.00215814		496.9	2.51121e-07	2.46623e-07	2.28192e-11		540.9	2.51121e-07	2.46989e-07	2.2853e-11
630	1.665	1.3924	1.2589	0.00212472		497	1.60523e-07	1.57616e-07	1.45836e-11		541	1.60523e-07	1.57852e-07	1.46055e-11
631	1.659	1.4161	1.2799	0.00216769		497.1	1.02098e-07	1.00229e-07	9.27384e-12		541.1	1.02098e-07	1.00381e-07	9.28792e-12
632	1.5901	1.3638	1.2327	0.00208652		497.2	6.46143e-08	6.34187e-08	5.8679e-12		541.2	6.46143e-08	6.35159e-08	5.8769e-12
633	1.674	1.4508	1.311	0.00222499		497.3	4.06881e-08	3.99272e-08	3.69432e-12		541.3	4.06881e-08	3.99891e-08	3.70005e-12
634	1.637	1.4284	1.2907	0.00219156		497.4	2.54938e-08	2.5012e-08	2.31427e-12		541.4	2.54938e-08	2.50512e-08	2.3179e-12
635	1.652	1.4458	1.3065	0.00221703		497.5	1.58939e-08	1.55904e-08	1.44252e-12		541.5	1.58939e-08	1.56151e-08	1.44481e-12
636	1.6093	1.4128	1.2768	0.00216451		497.6	9.85951e-09	9.66929e-09	8.94664e-13		541.6	9.85951e-09	9.68474e-09	8.96095e-13
637	1.661	1.461	1.3204	0.00223772		497.7	6.08567e-09	5.96706e-09	5.5211e-13		541.7	6.08567e-09	5.97669e-09	5.53002e-13
638	1.665	1.4707	1.3292	0.00225204		497.8	3.73757e-09	3.66399e-09	3.39016e-13		541.8	3.73757e-09	3.66997e-09	3.39569e-13
639	1.653	1.4646	1.3238	0.0022409		497.9	2.28402e-09	2.2386e-09	2.0713e-13		541.9	2.28402e-09	2.24229e-09	2.07471e-13
640	1.613	1.434	1.2962	0.00219316		498	1.38879e-09	1.36091e-09	1.2592e-13		542	1.38879e-09	1.36317e-09	1.26129e-13
641	1.61	1.4348	1.297	0.00219316		498.1	8.40243e-10	8.23205e-10	7.61682e-14		542.1	8.40243e-10	8.24588e-10	7.62962e-14
642	1.609	1.4376	1.2995	0.00219793		498.2	5.05825e-10	4.95469e-10	4.58439e-14		542.2	5.05825e-10	4.9631e-10	4.59218e-14
643	1.625	1.4525	1.313	0.00222021		498.3	3.02987e-10	2.96725e-10	2.74548e-14		542.3	3.02987e-10	2.97233e-10	2.75019e-14
644	1.614	1.4462	1.3074	0.00220907		498.4	1.80583e-10	1.76815e-10	1.636e-14		542.4	1.80583e-10	1.77121e-10	1.63883e-14
645	1.627	1.4567	1.317	0.00222339		498.5	1.07092e-10	1.04837e-10	9.70015e-15		542.5	1.07092e-10	1.0502e-10	9.71709e-15
646	1.591	1.415	1.2797	0.00215337		498.6	6.31929e-11	6.18494e-11	5.7227e-15		542.6	6.31929e-11	6.19584e-11	5.73279e-15
647	1.606	1.4086	1.2744	0.00213586		498.7	3.71028e-11	3.63067e-11	3.35932e-15		542.7	3.71028e-11	3.63712e-11	3.3653e-15
648	1.602	1.3952	1.2625	0.00211199		498.8	2.16757e-11	2.12064e-11	1.96215e-15		542.8	2.16757e-11	2.12444e-11	1.96567e-15
649	1.551	1.3519	1.2234	0.00204514		498.9	1.25999e-11	1.23246e-11	1.14035e-15		542.9	1.25999e-11	1.2347e-11	1.14242e-15
650	1.526	1.3594	1.2299	0.00206106		499	7.28772e-12	7.12707e-12	6.59442e-16		543	7.28772e-12	7.14009e-12	6.60647e-16
651	1.613	1.4447	1.3071	0.00218997		499.1	4.19415e-12	4.10087e-12	3.79439e-16		543.1	4.19415e-12	4.10843e-12	3.80139e-16
652	1.591	1.3871	1.2558	0.0020897		499.2	2.40173e-12	2.34785e-12	2.17238e-16		543.2	2.40173e-12	2.35221e-12	2.17642e-16
653	1.598	1.4311	1.295	0.0021661		499.3	1.36847e-12	1.3375e-12	1.23754e-16		543.3	1.36847e-12	1.34e-12	1.23986e-16
654	1.575	1.4153	1.2807	0.00214223		499.4	7.7584e-13	7.5813e-13	7.0147e-17		543.4	7.7584e-13	7.59564e-13	7.02797e-17
655	1.523	1.3499	1.222	0.00203559		499.5	4.37662e-13	4.27586e-13	3.95629e-17		543.5	4.37662e-13	4.28401e-13	3.96384e-17
656	1.3233	1.1851	1.0727	0.0017889		499.6	2.4566e-13	2.39956e-13	2.22022e-17		543.6	2.4566e-13	2.40417e-13	2.2245e-17
657	1.384	1.2393	1.1218	0.00187007		499.7	1.37201e-13	1.33989e-13	1.23975e-17		543.7	1.37201e-13	1.34248e-13	1.24215e-17
658	1.539	1.3855	1.254	0.00209289		499.8	7.62446e-14	7.44445e-14	6.88808e-18		543.8	7.62446e-14	7.45902e-14	6.90156e-18
659	1.542	1.3905	1.2586	0.00209925		499.9	4.21589e-14	4.11553e-14	3.80795e-18		543.9	4.21589e-14	4.12365e-14	3.81547e-18
660	1.558	1.3992	1.2668	0.00210721		500	2.31952e-14	2.26385e-14	2.09466e-18		544	2.31952e-14	2.26836e-14	2.09883e-18
661	1.566	1.3933	1.2618	0.00209289		500.1	1.2698e-14	1.23908e-14	1.14647e-18		544.1	1.2698e-14	1.24156e-14	1.14877e-18
662	1.571	1.3819	1.2518	0.00207061		500.2	6.91675e-15	6.74805e-15	6.24372e-19		544.2	6.91675e-15	6.76169e-15	6.25635e-19
663	1.563	1.3844	1.2539	0.00207697		500.3	3.74884e-15	3.65667e-15	3.38339e-19		544.3	3.74884e-15	3.66412e-15	3.39028e-19
664	1.554	1.3967	1.2647	0.00210085		500.4	2.02172e-15	1.97162e-15	1.82426e-19		544.4	2.02172e-15	1.97567e-15	1.82801e-19
665	1.567	1.4214	1.2871	0.00213745		500.5	1.08486e-15	1.05776e-15	9.78707e-20		544.5	1.08486e-15	1.05995e-15	9.80734e-20
666	1.555	1.4203	1.286	0.00213745		500.6	5.79231e-16	5.64652e-16	5.22452e-20		544.6	5.79231e-16	5.6583e-16	5.23542e-20
667	1.5354	1.4102	1.2767	0.00212472		500.7	3.07724e-16	2.99918e-16	2.77503e-20		544.7	3.07724e-16	3.00549e-16	2.78087e-20
668	1.5348	1.415	1.281	0.00213268		500.8	1.62666e-16	1.58509e-16	1.46662e-20		544.8	1.62666e-16	1.58845e-16	1.46973e-20
669	1.558	1.4394	1.3032	0.00216769		500.9	8.55586e-17	8.33552e-17	7.71255e-21		544.9	8.55586e-17	8.35331e-17	7.72902e-21
670	1.534	1.4196	1.2853	0.00213745		501	4.47773e-17	4.36154e-17	4.03558e-21		545	4.47773e-17	4.37092e-17	4.04426e-21
671	1.529	1.4169	1.2829	0.00213268		501.1	2.33174e-17	2.27079e-17	2.10108e-21		545.1	2.33174e-17	2.27571e-17	2.10563e-21
672	1.506	1.3972	1.2651	0.00210244		501.2	1.20818e-17	1.17636e-17	1.08844e-21		545.2	1.20818e-17	1.17893e-17	1.09082e-21
673	1.517	1.4094	1.276	0.00212313		501.3	6.22891e-18	6.06365e-18	5.61048e-22		545.3	6.22891e-18	6.07699e-18	5.62282e-22
674	1.513	1.4074	1.2742	0.00211994		501.4	3.19537e-18	3.10997e-18	2.87754e-22		545.4	3.19537e-18	3.11686e-18	2.88392e-22
675	1.499	1.3958	1.2639	0.00209925		501.5	1.63101e-18	1.58711e-18	1.46849e-22		545.5	1.63101e-18	1.59065e-18	1.47177e-22
676	1.515	1.412	1.2786	0.00212313		501.6	8.28368e-19	8.05908e-19	7.45677e-23		545.6	8.28368e-19	8.07719e-19	7.47354e-23
677	1.5	1.3991	1.2669	0.00210403		501.7	4.18617e-19	4.07186e-19	3.76754e-23		545.7	4.18617e-19	4.08108e-19	3.77608e-23
678	1.507	1.4066	1.2737	0.00211517		501.8	2.10494e-19	2.04705e-19	1.89406e-23		545.8	2.10494e-19	2.05172e-19	1.89838e-23
679	1.493	1.3947	1.2629	0.00209766		501.9	1.05315e-19	1.02398e-19	9.47455e-24		545.9	1.05315e-19	1.02634e-19	9.49632e-24
680	1.494	1.3969	1.265	0.00209925		502	5.24289e-20	5.09667e-20	4.71576e-24		546	5.24289e-20	5.10845e-20	4.72667e-24
681	1.487	1.3915	1.2601	0.0020913		502.1	2.59704e-20	2.52411e-20	2.33547e-24		546.1	2.59704e-20	2.52999e-20	2.34091e-24
682	1.493	1.3981	1.2662	0.00209925		502.2	1.28002e-20	1.24382e-20	1.15086e-24		546.2	1.28002e-20	1.24674e-20	1.15356e-24
683	1.476	1.383	1.2526	0.00207538		502.3	6.27741e-21	6.0987e-21	5.6429e-25		546.3	6.27741e-21	6.11309e-21	5.65622e-25
684	1.466	1.3739	1.2445	0.00205946		502.4	3.06319e-21	2.97539e-21	2.75302e-25		546.4	3.06319e-21	2.98246e-21	2.75957e-25
685	1.465	1.3748	1.2454	0.00205946		502.5	1.48729e-21	1.44438e-21	1.33643e-25		546.5	1.48729e-21	1.44783e-21	1.33963e-25
686	1.433	1.3438	1.2174	0.00201172		502.6	7.18534e-22	6.97661e-22	6.4552e-26		546.6	7.18534e-22	6.99341e-22	6.47075e-26
687	1.472	0.96824	0.88285	0.00135902		502.7	3.45403e-22	3.35303e-22	3.10243e-26		546.7	3.45403e-22	3.36116e-22	3.10996e-26
688	1.476	1.1206	1.0195	0.00160906		502.8	1.65209e-22	1.60346e-22	1.48362e-26		546.8	1.65209e-22	1.60738e-22	1.48725e-26
689	1.478	1.1278	1.026	0.0016202		502.9	7.86268e-23	7.62972e-23	7.0595e-27		546.9	7.86268e-23	7.64846e-23	7.07685e-27
690	1.479	1.1821	1.0746	0.00171092		503	3.72336e-23	3.61233e-23	3.34235e-27		547	3.72336e-23	3.62126e-23	3.35062e-27
691	1.468	1.2333	1.1201	0.00180163		503.1	1.7544e-23	1.70174e-23	1.57456e-27		547.1	1.7544e-23	1.70598e-23	1.57848e-27
692	1.454	1.2689	1.1516	0.00186689		503.2	8.22528e-24	7.97682e-24	7.38066e-28		547.2	8.22528e-24	7.9968e-24	7.39915e-28
693	1.458	1.2609	1.1446	0.00185097		503.3	3.83708e-24	3.72044e-24	3.44238e-28		547.3	3.83708e-24	3.72982e-24	3.45107e-28
694	1.457	1.2464	1.1318	0.00182392		503.4	1.78107e-24	1.72658e-24	1.59754e-28		547.4	1.78107e-24	1.73096e-24	1.6016e-28
695	1.435	1.2714	1.1538	0.00187166		503.5	8.22598e-25	7.97275e-25	7.37689e-29		547.5	8.22598e-25	7.9931e-25	7.39573e-29
696	1.442	1.2684	1.1513	0.0018637		503.6	3.78028e-25	3.66318e-25	3.3894e-29		547.6	3.78028e-25	3.67259e-25	3.39811e-29
697	1.438	1.3403	1.2151	0.00199262		503.7	1.72858e-25	1.6747e-25	1.54954e-29		547.7	1.72858e-25	1.67903e-25	1.55354e-29
698	1.417	1.3192	1.1961	0.0019592		503.8	7.86469e-26	7.61804e-26	7.04869e-30		547.8	7.86469e-26	7.63785e-26	7.06703e-30
699	1.434	1.2918	1.1721	0.00190508		503.9	3.56043e-26	3.44809e-26	3.19039e-30		547.9	3.56043e-26	3.45711e-26	3.19874e-30
700	1.422	1.2823	1.1636	0.00188917		504	1.60381e-26	1.5529e-26	1.43684e-30		548	1.60381e-26	1.55698e-26	1.44062e-30
							Total	3544.94	0.328			Total	3544.93	0.328

## Sheet: Section A(b)
Section A - part b - Lens and media transmission
Sunlight (λ = 380 - 700 nm)						AF excitation (λ = 488 ± 2 nm)					AF excitation (λ = 532 ± 2 nm)
Age (years)	20	40	60			20	40	60				20
Pupil Diam (mm, @ 4400 cd*m-2)	0.38	0.35	0.32
Wavelength (nm)	ODmedia	ODmedia	ODmedia		Wavelength (nm)	ODmedia	ODmedia	ODmedia			Wavelength (nm)	ODmedia
380	2.80838	3.59525	4.90669		470	0.261775	0.340486	0.47167			514	0.208072
380.5	2.78011	3.55043	4.83431		470.1	0.261612	0.340194	0.471164			514.1	0.20798
381	2.75135	3.50544	4.76227		470.2	0.261449	0.339903	0.470659			514.2	0.207888
381.5	2.72213	3.4603	4.69058		470.3	0.261286	0.339612	0.470155			514.3	0.207796
382	2.69247	3.41502	4.61927		470.4	0.261124	0.339322	0.469651			514.4	0.207705
382.5	2.66239	3.36963	4.54836		470.5	0.260962	0.339032	0.469148			514.5	0.207613
383	2.63191	3.32414	4.47786		470.6	0.260801	0.338743	0.468646			514.6	0.207522
383.5	2.60105	3.27858	4.40778		470.7	0.26064	0.338454	0.468145			514.7	0.207431
384	2.56985	3.23296	4.33816		470.8	0.260479	0.338166	0.467644			514.8	0.20734
384.5	2.53831	3.18732	4.26901		470.9	0.260318	0.337878	0.467144			514.9	0.207249
385	2.50646	3.14166	4.20034		471	0.260158	0.337591	0.466645			515	0.207158
385.5	2.47433	3.09602	4.13217		471.1	0.259998	0.337304	0.466147			515.1	0.207067
386	2.44194	3.05041	4.06452		471.2	0.259838	0.337017	0.465649			515.2	0.206976
386.5	2.40931	3.00485	3.9974		471.3	0.259679	0.336731	0.465152			515.3	0.206886
387	2.37647	2.95936	3.93084		471.4	0.259519	0.336446	0.464656			515.4	0.206795
387.5	2.34344	2.91397	3.86484		471.5	0.25936	0.336161	0.464161			515.5	0.206705
388	2.31025	2.86869	3.79943		471.6	0.259202	0.335876	0.463666			515.6	0.206615
388.5	2.27691	2.82355	3.73462		471.7	0.259044	0.335592	0.463173			515.7	0.206524
389	2.24346	2.77857	3.67042		471.8	0.258886	0.335308	0.462679			515.8	0.206434
389.5	2.20991	2.73376	3.60685		471.9	0.258728	0.335025	0.462187			515.9	0.206345
390	2.17629	2.68915	3.54392		472	0.25857	0.334742	0.461695			516	0.206255
390.5	2.14263	2.64476	3.48165		472.1	0.258413	0.33446	0.461204			516.1	0.206165
391	2.10893	2.6006	3.42004		472.2	0.258256	0.334178	0.460714			516.2	0.206075
391.5	2.07524	2.55669	3.35911		472.3	0.2581	0.333896	0.460225			516.3	0.205986
392	2.04157	2.51306	3.29888		472.4	0.257943	0.333615	0.459736			516.4	0.205897
392.5	2.00794	2.46972	3.23935		472.5	0.257787	0.333335	0.459248			516.5	0.205807
393	1.97438	2.42669	3.18054		472.6	0.257631	0.333055	0.45876			516.6	0.205718
393.5	1.9409	2.38398	3.12245		472.7	0.257476	0.332775	0.458274			516.7	0.205629
394	1.90754	2.34162	3.06509		472.8	0.25732	0.332496	0.457788			516.8	0.20554
394.5	1.8743	2.29962	3.00848		472.9	0.257165	0.332217	0.457303			516.9	0.205451
395	1.8412	2.25799	2.95262		473	0.25701	0.331938	0.456818			517	0.205363
395.5	1.80828	2.21675	2.89753		473.1	0.256856	0.33166	0.456334			517.1	0.205274
396	1.77554	2.17591	2.8432		473.2	0.256702	0.331383	0.455851			517.2	0.205186
396.5	1.74301	2.1355	2.78965		473.3	0.256548	0.331106	0.455369			517.3	0.205097
397	1.7107	2.09552	2.73687		473.4	0.256394	0.330829	0.454887			517.4	0.205009
397.5	1.67864	2.05598	2.68489		473.5	0.25624	0.330552	0.454406			517.5	0.204921
398	1.64683	2.01691	2.6337		473.6	0.256087	0.330277	0.453926			517.6	0.204833
398.5	1.6153	1.9783	2.5833		473.7	0.255934	0.330001	0.453446			517.7	0.204745
399	1.58405	1.94017	2.53371		473.8	0.255781	0.329726	0.452967			517.8	0.204657
399.5	1.55312	1.90254	2.48492		473.9	0.255629	0.329451	0.452489			517.9	0.204569
400	1.5225	1.86541	2.43694		474	0.255476	0.329177	0.452011			518	0.204481
401	1.46227	1.7927	2.3434		474.1	0.255324	0.328903	0.451535			518.1	0.204394
402	1.40349	1.72209	2.25311		474.2	0.255173	0.32863	0.451058			518.2	0.204306
403	1.34622	1.65366	2.16606		474.3	0.255021	0.328357	0.450583			518.3	0.204219
404	1.29056	1.58745	2.08225		474.4	0.25487	0.328084	0.450108			518.4	0.204132
405	1.23658	1.52349	2.00167		474.5	0.254719	0.327812	0.449634			518.5	0.204045
406	1.18433	1.46181	1.92427		474.6	0.254568	0.32754	0.44916			518.6	0.203958
407	1.13385	1.40242	1.85004		474.7	0.254417	0.327269	0.448688			518.7	0.203871
408	1.0852	1.34535	1.77893		474.8	0.254267	0.326998	0.448216			518.8	0.203784
409	1.03839	1.29058	1.71088		474.9	0.254117	0.326727	0.447744			518.9	0.203697
410	0.993445	1.2381	1.64585		475	0.253967	0.326457	0.447273			519	0.203611
411	0.95037	1.1879	1.58378		475.1	0.253817	0.326187	0.446803			519.1	0.203524
412	0.909166	1.13995	1.52459		475.2	0.253668	0.325918	0.446334			519.2	0.203438
413	0.869824	1.09422	1.46821		475.3	0.253519	0.325649	0.445865			519.3	0.203352
414	0.832329	1.05067	1.41457		475.4	0.25337	0.32538	0.445397			519.4	0.203265
415	0.796657	1.00926	1.36359		475.5	0.253221	0.325112	0.444929			519.5	0.203179
416	0.762779	0.96993	1.31518		475.6	0.253073	0.324844	0.444463			519.6	0.203093
417	0.730658	0.932632	1.26926		475.7	0.252924	0.324576	0.443996			519.7	0.203008
418	0.700256	0.897307	1.22573		475.8	0.252776	0.324309	0.443531			519.8	0.202922
419	0.671525	0.863891	1.1845		475.9	0.252628	0.324042	0.443066			519.9	0.202836
420	0.644418	0.832319	1.14549		476	0.252481	0.323776	0.442602			520	0.202751
421	0.61888	0.802523	1.10859		476.1	0.252333	0.32351	0.442138			520.1	0.202665
422	0.594858	0.774434	1.07373		476.2	0.252186	0.323245	0.441675			520.2	0.20258
423	0.572292	0.74798	1.04079		476.3	0.252039	0.322979	0.441213			520.3	0.202495
424	0.551124	0.723091	1.0097		476.4	0.251893	0.322715	0.440752			520.4	0.20241
425	0.531293	0.699693	0.980359		476.5	0.251746	0.32245	0.440291			520.5	0.202325
426	0.512737	0.677715	0.952677		476.6	0.2516	0.322186	0.43983			520.6	0.20224
427	0.495395	0.657084	0.926566		476.7	0.251454	0.321923	0.439371			520.7	0.202155
428	0.479204	0.63773	0.90194		476.8	0.251308	0.321659	0.438912			520.8	0.20207
429	0.464103	0.619583	0.878715		476.9	0.251162	0.321396	0.438453			520.9	0.201986
430	0.450032	0.602574	0.85681		477	0.251017	0.321134	0.437996			521	0.201901
431	0.436931	0.586636	0.836145		477.1	0.250871	0.320872	0.437538			521.1	0.201817
432	0.424742	0.571705	0.816644		477.2	0.250726	0.32061	0.437082			521.2	0.201732
433	0.413408	0.557718	0.798234		477.3	0.250582	0.320348	0.436626			521.3	0.201648
434	0.402874	0.544613	0.780845		477.4	0.250437	0.320087	0.436171			521.4	0.201564
435	0.393088	0.532333	0.764409		477.5	0.250293	0.319827	0.435716			521.5	0.20148
436	0.383997	0.520821	0.748862		477.6	0.250148	0.319566	0.435262			521.6	0.201396
437	0.375554	0.510025	0.734143		477.7	0.250004	0.319306	0.434809			521.7	0.201312
438	0.367711	0.499892	0.720194		477.8	0.249861	0.319047	0.434356			521.8	0.201229
439	0.360425	0.490376	0.706961		477.9	0.249717	0.318787	0.433904			521.9	0.201145
440	0.353653	0.48143	0.694393		478	0.249574	0.318528	0.433453			522	0.201062
441	0.347354	0.473011	0.682439		478.1	0.249431	0.31827	0.433002			522.1	0.200978
442	0.341493	0.465079	0.671056		478.2	0.249288	0.318012	0.432552			522.2	0.200895
443	0.336033	0.457596	0.6602		478.3	0.249145	0.317754	0.432102			522.3	0.200812
444	0.330942	0.450525	0.649832		478.4	0.249002	0.317496	0.431653			522.4	0.200729
445	0.326188	0.443835	0.639913		478.5	0.24886	0.317239	0.431205			522.5	0.200646
446	0.321743	0.437493	0.630411		478.6	0.248718	0.316983	0.430757			522.6	0.200563
447	0.317581	0.431472	0.621292		478.7	0.248576	0.316726	0.43031			522.7	0.20048
448	0.313675	0.425745	0.612527		478.8	0.248434	0.31647	0.429864			522.8	0.200398
449	0.310005	0.420286	0.604088		478.9	0.248293	0.316215	0.429418			522.9	0.200315
450	0.306548	0.415074	0.59595		479	0.248151	0.315959	0.428973			523	0.200233
451	0.303285	0.410087	0.588091		479.1	0.24801	0.315704	0.428528			523.1	0.20015
452	0.300198	0.405306	0.580487		479.2	0.247869	0.31545	0.428084			523.2	0.200068
453	0.297271	0.400715	0.573121		479.3	0.247728	0.315195	0.42764			523.3	0.199986
454	0.29449	0.396296	0.565974		479.4	0.247588	0.314941	0.427198			523.4	0.199904
455	0.29184	0.392036	0.559029		479.5	0.247447	0.314688	0.426755			523.5	0.199822
456	0.28931	0.387921	0.552272		479.6	0.247307	0.314435	0.426314			523.6	0.19974
457	0.286888	0.383938	0.545689		479.7	0.247167	0.314182	0.425873			523.7	0.199658
458	0.284564	0.380078	0.539267		479.8	0.247027	0.313929	0.425432			523.8	0.199577
459	0.282329	0.376329	0.532997		479.9	0.246887	0.313677	0.424993			523.9	0.199495
460	0.280175	0.372684	0.526867		480	0.246748	0.313425	0.424553			524	0.199414
461	0.278094	0.369134	0.520868		480.1	0.246609	0.313174	0.424115			524.1	0.199332
462	0.27608	0.365672	0.514992		480.2	0.24647	0.312922	0.423677			524.2	0.199251
463	0.274127	0.362291	0.509233		480.3	0.246331	0.312672	0.42324			524.3	0.19917
464	0.272229	0.358986	0.503582		480.4	0.246192	0.312421	0.422803			524.4	0.199089
465	0.270382	0.355751	0.498034		480.5	0.246054	0.312171	0.422367			524.5	0.199008
466	0.268581	0.352582	0.492584		480.6	0.245915	0.311921	0.421931			524.6	0.198927
467	0.266823	0.349475	0.487227		480.7	0.245777	0.311672	0.421496			524.7	0.198846
468	0.265105	0.346425	0.481958		480.8	0.245639	0.311423	0.421062			524.8	0.198765
469	0.263423	0.343429	0.476774		480.9	0.245501	0.311174	0.420628			524.9	0.198685
470	0.261775	0.340486	0.47167		481	0.245364	0.310925	0.420195			525	0.198604
471	0.260158	0.337591	0.466645		481.1	0.245226	0.310677	0.419762			525.1	0.198524
472	0.25857	0.334742	0.461695		481.2	0.245089	0.310429	0.41933			525.2	0.198444
473	0.25701	0.331938	0.456818		481.3	0.244952	0.310182	0.418898			525.3	0.198364
474	0.255476	0.329177	0.452011		481.4	0.244815	0.309935	0.418468			525.4	0.198283
475	0.253967	0.326457	0.447273		481.5	0.244679	0.309688	0.418037			525.5	0.198203
476	0.252481	0.323776	0.442602		481.6	0.244542	0.309442	0.417608			525.6	0.198124
477	0.251017	0.321134	0.437996		481.7	0.244406	0.309195	0.417178			525.7	0.198044
478	0.249574	0.318528	0.433453		481.8	0.24427	0.30895	0.41675			525.8	0.197964
479	0.248151	0.315959	0.428973		481.9	0.244134	0.308704	0.416322			525.9	0.197885
480	0.246748	0.313425	0.424553		482	0.243998	0.308459	0.415895			526	0.197805
481	0.245364	0.310925	0.420195		482.1	0.243862	0.308214	0.415468			526.1	0.197726
482	0.243998	0.308459	0.415895		482.2	0.243727	0.30797	0.415042			526.2	0.197646
483	0.242649	0.306026	0.411653		482.3	0.243591	0.307726	0.414616			526.3	0.197567
484	0.241318	0.303625	0.407469		482.4	0.243456	0.307482	0.414191			526.4	0.197488
485	0.240004	0.301255	0.403341		482.5	0.243321	0.307238	0.413767			526.5	0.197409
486	0.238706	0.298917	0.39927		482.6	0.243187	0.306995	0.413343			526.6	0.19733
487	0.237424	0.29661	0.395253		482.7	0.243052	0.306752	0.412919			526.7	0.197251
488	0.236158	0.294333	0.391292		482.8	0.242918	0.30651	0.412497			526.8	0.197173
489	0.234907	0.292086	0.387384		482.9	0.242783	0.306268	0.412075			526.9	0.197094
490	0.233671	0.289869	0.38353		483	0.242649	0.306026	0.411653			527	0.197015
491	0.232451	0.28768	0.379729		483.1	0.242516	0.305784	0.411232			527.1	0.196937
492	0.231245	0.285521	0.375981		483.2	0.242382	0.305543	0.410812			527.2	0.196859
493	0.230053	0.28339	0.372285		483.3	0.242248	0.305302	0.410392			527.3	0.19678
494	0.228876	0.281287	0.36864		483.4	0.242115	0.305062	0.409973			527.4	0.196702
495	0.227712	0.279212	0.365046		483.5	0.241982	0.304821	0.409554			527.5	0.196624
496	0.226563	0.277165	0.361502		483.6	0.241849	0.304581	0.409136			527.6	0.196546
497	0.225427	0.275145	0.358009		483.7	0.241716	0.304342	0.408718			527.7	0.196468
498	0.224305	0.273153	0.354565		483.8	0.241583	0.304102	0.408301			527.8	0.196391
499	0.223196	0.271187	0.351171		483.9	0.241451	0.303863	0.407885			527.9	0.196313
500	0.222101	0.269248	0.347826		484	0.241318	0.303625	0.407469			528	0.196235
501	0.221018	0.267335	0.344528		484.1	0.241186	0.303386	0.407054			528.1	0.196158
502	0.219949	0.265448	0.341279		484.2	0.241054	0.303148	0.406639			528.2	0.19608
503	0.218892	0.263586	0.338077		484.3	0.240922	0.302911	0.406225			528.3	0.196003
504	0.217848	0.261751	0.334922		484.4	0.240791	0.302673	0.405811			528.4	0.195926
505	0.216816	0.25994	0.331814		484.5	0.240659	0.302436	0.405398			528.5	0.195849
506	0.215797	0.258155	0.328752		484.6	0.240528	0.302199	0.404986			528.6	0.195772
507	0.21479	0.256394	0.325735		484.7	0.240396	0.301963	0.404574			528.7	0.195695
508	0.213795	0.254658	0.322764		484.8	0.240265	0.301727	0.404162			528.8	0.195618
509	0.212812	0.252946	0.319837		484.9	0.240135	0.301491	0.403752			528.9	0.195541
510	0.211841	0.251259	0.316955		485	0.240004	0.301255	0.403341			529	0.195465
511	0.210881	0.249595	0.314117		485.1	0.239873	0.30102	0.402932			529.1	0.195388
512	0.209933	0.247954	0.311322		485.2	0.239743	0.300785	0.402523			529.2	0.195312
513	0.208997	0.246337	0.30857		485.3	0.239613	0.300551	0.402114			529.3	0.195235
514	0.208072	0.244742	0.30586		485.4	0.239483	0.300317	0.401706			529.4	0.195159
515	0.207158	0.243171	0.303193		485.5	0.239353	0.300083	0.401299			529.5	0.195083
516	0.206255	0.241622	0.300567		485.6	0.239223	0.299849	0.400892			529.6	0.195007
517	0.205363	0.240095	0.297982		485.7	0.239094	0.299616	0.400485			529.7	0.194931
518	0.204481	0.23859	0.295438		485.8	0.238964	0.299383	0.40008			529.8	0.194855
519	0.203611	0.237107	0.292934		485.9	0.238835	0.29915	0.399674			529.9	0.194779
520	0.202751	0.235645	0.29047		486	0.238706	0.298917	0.39927			530	0.194704
521	0.201901	0.234205	0.288045		486.1	0.238577	0.298685	0.398866			530.1	0.194628
522	0.201062	0.232786	0.285658		486.2	0.238448	0.298453	0.398462			530.2	0.194552
523	0.200233	0.231387	0.28331		486.3	0.23832	0.298222	0.398059			530.3	0.194477
524	0.199414	0.230009	0.281		486.4	0.238191	0.297991	0.397657			530.4	0.194402
525	0.198604	0.228651	0.278727		486.5	0.238063	0.29776	0.397255			530.5	0.194326
526	0.197805	0.227312	0.276491		486.6	0.237935	0.297529	0.396853			530.6	0.194251
527	0.197015	0.225994	0.274292		486.7	0.237807	0.297299	0.396453			530.7	0.194176
528	0.196235	0.224695	0.272128		486.8	0.237679	0.297069	0.396052			530.8	0.194101
529	0.195465	0.223415	0.27		486.9	0.237552	0.296839	0.395653			530.9	0.194026
530	0.194704	0.222155	0.267907		487	0.237424	0.29661	0.395253			531	0.193951
531	0.193951	0.220913	0.265848		487.1	0.237297	0.296381	0.394855			531.1	0.193877
532	0.193209	0.219689	0.263824		487.2	0.23717	0.296152	0.394457			531.2	0.193802
533	0.192475	0.218484	0.261832		487.3	0.237043	0.295924	0.394059			531.3	0.193728
534	0.19175	0.217296	0.259875		487.4	0.236916	0.295696	0.393662			531.4	0.193653
535	0.191033	0.216127	0.257949		487.5	0.236789	0.295468	0.393266			531.5	0.193579
536	0.190326	0.214975	0.256056		487.6	0.236662	0.29524	0.39287			531.6	0.193505
537	0.189627	0.21384	0.254195		487.7	0.236536	0.295013	0.392475			531.7	0.193431
538	0.188936	0.212722	0.252365		487.8	0.23641	0.294786	0.39208			531.8	0.193356
539	0.188254	0.211621	0.250565		487.9	0.236284	0.294559	0.391686			531.9	0.193282
540	0.18758	0.210536	0.248796		488	0.236158	0.294333	0.391292			532	0.193209
541	0.186914	0.209468	0.247057		488.1	0.236032	0.294107	0.390899			532.1	0.193135
542	0.186256	0.208415	0.245348		488.2	0.235906	0.293881	0.390506			532.2	0.193061
543	0.185606	0.207379	0.243667		488.3	0.235781	0.293656	0.390114			532.3	0.192987
544	0.184964	0.206358	0.242015		488.4	0.235656	0.293431	0.389722			532.4	0.192914
545	0.184329	0.205352	0.240391		488.5	0.235531	0.293206	0.389331			532.5	0.192841
546	0.183702	0.204362	0.238795		488.6	0.235406	0.292981	0.388941			532.6	0.192767
547	0.183083	0.203386	0.237225		488.7	0.235281	0.292757	0.388551			532.7	0.192694
548	0.182471	0.202426	0.235683		488.8	0.235156	0.292533	0.388162			532.8	0.192621
549	0.181866	0.201479	0.234167		488.9	0.235031	0.292309	0.387773			532.9	0.192548
550	0.181269	0.200547	0.232677		489	0.234907	0.292086	0.387384			533	0.192475
551	0.180678	0.199629	0.231213		489.1	0.234783	0.291863	0.386997			533.1	0.192402
552	0.180095	0.198724	0.229774		489.2	0.234659	0.29164	0.386609			533.2	0.192329
553	0.179518	0.197833	0.228359		489.3	0.234535	0.291418	0.386223			533.3	0.192256
554	0.178948	0.196956	0.226969		489.4	0.234411	0.291195	0.385836			533.4	0.192184
555	0.178385	0.196092	0.225602		489.5	0.234287	0.290974	0.385451			533.5	0.192111
556	0.177829	0.19524	0.224259		489.6	0.234164	0.290752	0.385066			533.6	0.192039
557	0.177279	0.194402	0.222939		489.7	0.23404	0.290531	0.384681			533.7	0.191966
558	0.176736	0.193575	0.221642		489.8	0.233917	0.29031	0.384297			533.8	0.191894
559	0.176198	0.192762	0.220367		489.9	0.233794	0.290089	0.383913			533.9	0.191822
560	0.175668	0.19196	0.219114		490	0.233671	0.289869	0.38353			534	0.19175
561	0.175143	0.19117	0.217882		490.1	0.233549	0.289648	0.383148			534.1	0.191678
562	0.174624	0.190392	0.216672		490.2	0.233426	0.289429	0.382766			534.2	0.191606
563	0.174112	0.189626	0.215482		490.3	0.233304	0.289209	0.382385			534.3	0.191534
564	0.173605	0.18887	0.214312		490.4	0.233181	0.28899	0.382004			534.4	0.191462
565	0.173104	0.188126	0.213163		490.5	0.233059	0.288771	0.381623			534.5	0.19139
566	0.172609	0.187393	0.212033		490.6	0.232937	0.288552	0.381244			534.6	0.191319
567	0.17212	0.186671	0.210923		490.7	0.232815	0.288334	0.380864			534.7	0.191247
568	0.171636	0.185959	0.209832		490.8	0.232694	0.288116	0.380485			534.8	0.191176
569	0.171157	0.185258	0.208759		490.9	0.232572	0.287898	0.380107			534.9	0.191105
570	0.170685	0.184567	0.207704		491	0.232451	0.28768	0.379729			535	0.191033
571	0.170217	0.183886	0.206668		491.1	0.232329	0.287463	0.379352			535.1	0.190962
572	0.169755	0.183215	0.205649		491.2	0.232208	0.287246	0.378976			535.2	0.190891
573	0.169298	0.182554	0.204647		491.3	0.232087	0.287029	0.378599			535.3	0.19082
574	0.168846	0.181902	0.203662		491.4	0.231966	0.286813	0.378224			535.4	0.190749
575	0.168399	0.181259	0.202694		491.5	0.231846	0.286597	0.377849			535.5	0.190679
576	0.167957	0.180626	0.201742		491.6	0.231725	0.286381	0.377474			535.6	0.190608
577	0.16752	0.180002	0.200806		491.7	0.231605	0.286166	0.3771			535.7	0.190537
578	0.167088	0.179387	0.199885		491.8	0.231485	0.28595	0.376726			535.8	0.190467
579	0.16666	0.17878	0.19898		491.9	0.231365	0.285735	0.376353			535.9	0.190396
580	0.166237	0.178182	0.198091		492	0.231245	0.285521	0.375981			536	0.190326
581	0.165819	0.177593	0.197216		492.1	0.231125	0.285306	0.375609			536.1	0.190256
582	0.165406	0.177012	0.196355		492.2	0.231005	0.285092	0.375238			536.2	0.190185
583	0.164997	0.176439	0.195509		492.3	0.230886	0.284878	0.374867			536.3	0.190115
584	0.164592	0.175874	0.194676		492.4	0.230766	0.284665	0.374496			536.4	0.190045
585	0.164192	0.175316	0.193858		492.5	0.230647	0.284452	0.374126			536.5	0.189975
586	0.163796	0.174767	0.193052		492.6	0.230528	0.284239	0.373757			536.6	0.189905
587	0.163404	0.174225	0.19226		492.7	0.230409	0.284026	0.373388			536.7	0.189836
588	0.163017	0.173691	0.191481		492.8	0.23029	0.283814	0.37302			536.8	0.189766
589	0.162633	0.173163	0.190714		492.9	0.230171	0.283602	0.372652			536.9	0.189696
590	0.162254	0.172643	0.189959		493	0.230053	0.28339	0.372285			537	0.189627
591	0.161879	0.172131	0.189217		493.1	0.229935	0.283178	0.371918			537.1	0.189557
592	0.161507	0.171625	0.188487		493.2	0.229816	0.282967	0.371551			537.2	0.189488
593	0.16114	0.171125	0.187768		493.3	0.229698	0.282756	0.371186			537.3	0.189419
594	0.160776	0.170633	0.187061		493.4	0.22958	0.282545	0.37082			537.4	0.18935
595	0.160416	0.170147	0.186364		493.5	0.229463	0.282335	0.370456			537.5	0.18928
596	0.16006	0.169667	0.185679		493.6	0.229345	0.282125	0.370091			537.6	0.189211
597	0.159708	0.169194	0.185005		493.7	0.229227	0.281915	0.369728			537.7	0.189143
598	0.159359	0.168727	0.18434		493.8	0.22911	0.281705	0.369364			537.8	0.189074
599	0.159014	0.168266	0.183687		493.9	0.228993	0.281496	0.369002			537.9	0.189005
600	0.158672	0.167811	0.183043		494	0.228876	0.281287	0.36864			538	0.188936
601	0.158333	0.167362	0.182409		494.1	0.228759	0.281078	0.368278			538.1	0.188868
602	0.157999	0.166918	0.181785		494.2	0.228642	0.28087	0.367917			538.2	0.188799
603	0.157667	0.166481	0.18117		494.3	0.228525	0.280662	0.367556			538.3	0.188731
604	0.157339	0.166049	0.180565		494.4	0.228409	0.280454	0.367196			538.4	0.188662
605	0.157014	0.165622	0.179968		494.5	0.228292	0.280246	0.366836			538.5	0.188594
606	0.156692	0.165201	0.179381		494.6	0.228176	0.280039	0.366477			538.6	0.188526
607	0.156374	0.164784	0.178802		494.7	0.22806	0.279832	0.366118			538.7	0.188458
608	0.156059	0.164374	0.178232		494.8	0.227944	0.279625	0.36576			538.8	0.18839
609	0.155746	0.163968	0.17767		494.9	0.227828	0.279419	0.365403			538.9	0.188322
610	0.155437	0.163567	0.177116		495	0.227712	0.279212	0.365046			539	0.188254
611	0.155131	0.163171	0.17657		495.1	0.227597	0.279006	0.364689			539.1	0.188186
612	0.154828	0.16278	0.176033		495.2	0.227481	0.278801	0.364333			539.2	0.188118
613	0.154528	0.162393	0.175502		495.3	0.227366	0.278595	0.363977			539.3	0.188051
614	0.15423	0.162011	0.17498		495.4	0.227251	0.27839	0.363622			539.4	0.187983
615	0.153936	0.161634	0.174465		495.5	0.227136	0.278185	0.363268			539.5	0.187916
616	0.153644	0.161261	0.173956		495.6	0.227021	0.277981	0.362914			539.6	0.187849
617	0.153355	0.160893	0.173455		495.7	0.226906	0.277776	0.36256			539.7	0.187781
618	0.153069	0.160529	0.172961		495.8	0.226792	0.277572	0.362207			539.8	0.187714
619	0.152785	0.160169	0.172474		495.9	0.226677	0.277369	0.361854			539.9	0.187647
620	0.152505	0.159813	0.171994		496	0.226563	0.277165	0.361502			540	0.18758
621	0.152226	0.159461	0.171519		496.1	0.226449	0.276962	0.361151			540.1	0.187513
622	0.151951	0.159114	0.171052		496.2	0.226335	0.276759	0.3608			540.2	0.187446
623	0.151678	0.15877	0.17059		496.3	0.226221	0.276556	0.360449			540.3	0.187379
624	0.151407	0.15843	0.170135		496.4	0.226107	0.276354	0.360099			540.4	0.187313
625	0.151139	0.158094	0.169686		496.5	0.225993	0.276152	0.359749			540.5	0.187246
626	0.150874	0.157762	0.169242		496.6	0.22588	0.27595	0.3594			540.6	0.187179
627	0.15061	0.157433	0.168804		496.7	0.225767	0.275748	0.359052			540.7	0.187113
628	0.15035	0.157108	0.168372		496.8	0.225653	0.275547	0.358704			540.8	0.187047
629	0.150091	0.156787	0.167946		496.9	0.22554	0.275346	0.358356			540.9	0.18698
630	0.149835	0.156469	0.167524		497	0.225427	0.275145	0.358009			541	0.186914
631	0.149581	0.156154	0.167109		497.1	0.225314	0.274945	0.357662			541.1	0.186848
632	0.14933	0.155843	0.166698		497.2	0.225202	0.274745	0.357316			541.2	0.186782
633	0.149081	0.155535	0.166292		497.3	0.225089	0.274545	0.356971			541.3	0.186716
634	0.148834	0.15523	0.165892		497.4	0.224977	0.274345	0.356626			541.4	0.18665
635	0.148589	0.154929	0.165496		497.5	0.224865	0.274146	0.356281			541.5	0.186584
636	0.148346	0.154631	0.165105		497.6	0.224752	0.273947	0.355937			541.6	0.186518
637	0.148105	0.154335	0.164719		497.7	0.22464	0.273748	0.355593			541.7	0.186453
638	0.147867	0.154043	0.164337		497.8	0.224528	0.273549	0.35525			541.8	0.186387
639	0.14763	0.153754	0.16396		497.9	0.224417	0.273351	0.354908			541.9	0.186322
640	0.147396	0.153468	0.163588		498	0.224305	0.273153	0.354565			542	0.186256
641	0.147164	0.153185	0.163219		498.1	0.224194	0.272955	0.354224			542.1	0.186191
642	0.146934	0.152904	0.162855		498.2	0.224082	0.272757	0.353883			542.2	0.186125
643	0.146705	0.152626	0.162495		498.3	0.223971	0.27256	0.353542			542.3	0.18606
644	0.146479	0.152352	0.16214		498.4	0.22386	0.272363	0.353202			542.4	0.185995
645	0.146254	0.152079	0.161788		498.5	0.223749	0.272166	0.352862			542.5	0.18593
646	0.146032	0.15181	0.16144		498.6	0.223638	0.27197	0.352523			542.6	0.185865
647	0.145811	0.151543	0.161096		498.7	0.223528	0.271774	0.352184			542.7	0.1858
648	0.145592	0.151279	0.160756		498.8	0.223417	0.271578	0.351846			542.8	0.185735
649	0.145375	0.151017	0.16042		498.9	0.223307	0.271382	0.351508			542.9	0.185671
650	0.14516	0.150758	0.160087		499	0.223196	0.271187	0.351171			543	0.185606
651	0.144947	0.150501	0.159758		499.1	0.223086	0.270992	0.350834			543.1	0.185542
652	0.144735	0.150247	0.159432		499.2	0.222976	0.270797	0.350498			543.2	0.185477
653	0.144525	0.149995	0.15911		499.3	0.222866	0.270602	0.350162			543.3	0.185413
654	0.144317	0.149745	0.158791		499.4	0.222757	0.270408	0.349827			543.4	0.185348
655	0.144111	0.149498	0.158476		499.5	0.222647	0.270214	0.349492			543.5	0.185284
656	0.143906	0.149253	0.158164		499.6	0.222537	0.27002	0.349158			543.6	0.18522
657	0.143703	0.14901	0.157855		499.7	0.222428	0.269827	0.348824			543.7	0.185156
658	0.143502	0.148769	0.157549		499.8	0.222319	0.269633	0.348491			543.8	0.185092
659	0.143302	0.148531	0.157246		499.9	0.22221	0.26944	0.348158			543.9	0.185028
660	0.143104	0.148295	0.156947		500	0.222101	0.269248	0.347826			544	0.184964
661	0.142907	0.148061	0.15665		500.1	0.221992	0.269055	0.347494			544.1	0.1849
662	0.142712	0.147829	0.156356		500.2	0.221883	0.268863	0.347162			544.2	0.184836
663	0.142519	0.147599	0.156065		500.3	0.221775	0.268671	0.346831			544.3	0.184773
664	0.142327	0.147371	0.155778		500.4	0.221666	0.268479	0.346501			544.4	0.184709
665	0.142137	0.147145	0.155492		500.5	0.221558	0.268288	0.346171			544.5	0.184646
666	0.141948	0.146921	0.15521		500.6	0.22145	0.268097	0.345841			544.6	0.184582
667	0.141761	0.146699	0.15493		500.7	0.221342	0.267906	0.345512			544.7	0.184519
668	0.141575	0.146479	0.154653		500.8	0.221234	0.267715	0.345184			544.8	0.184456
669	0.141391	0.146261	0.154379		500.9	0.221126	0.267525	0.344856			544.9	0.184392
670	0.141208	0.146045	0.154107		501	0.221018	0.267335	0.344528			545	0.184329
671	0.141026	0.145831	0.153838		501.1	0.220911	0.267145	0.344201			545.1	0.184266
672	0.140846	0.145618	0.153571		501.2	0.220803	0.266955	0.343875			545.2	0.184203
673	0.140667	0.145407	0.153307		501.3	0.220696	0.266766	0.343548			545.3	0.18414
674	0.14049	0.145198	0.153045		501.4	0.220589	0.266577	0.343223			545.4	0.184078
675	0.140314	0.144991	0.152785		501.5	0.220482	0.266388	0.342898			545.5	0.184015
676	0.14014	0.144785	0.152528		501.6	0.220375	0.266199	0.342573			545.6	0.183952
677	0.139967	0.144582	0.152273		501.7	0.220268	0.266011	0.342249			545.7	0.18389
678	0.139795	0.144379	0.15202		501.8	0.220162	0.265823	0.341925			545.8	0.183827
679	0.139624	0.144179	0.15177		501.9	0.220055	0.265635	0.341602			545.9	0.183765
680	0.139455	0.14398	0.151522		502	0.219949	0.265448	0.341279			546	0.183702
681	0.139287	0.143783	0.151276		502.1	0.219843	0.26526	0.340957			546.1	0.18364
682	0.13912	0.143587	0.151032		502.2	0.219736	0.265073	0.340635			546.2	0.183578
683	0.138955	0.143393	0.15079		502.3	0.21963	0.264887	0.340313			546.3	0.183516
684	0.138791	0.143201	0.150551		502.4	0.219525	0.2647	0.339993			546.4	0.183454
685	0.138628	0.14301	0.150313		502.5	0.219419	0.264514	0.339672			546.5	0.183392
686	0.138466	0.14282	0.150077		502.6	0.219313	0.264328	0.339352			546.6	0.18333
687	0.138306	0.142632	0.149844		502.7	0.219208	0.264142	0.339033			546.7	0.183268
688	0.138146	0.142446	0.149612		502.8	0.219102	0.263957	0.338714			546.8	0.183206
689	0.137988	0.142261	0.149382		502.9	0.218997	0.263771	0.338395			546.9	0.183145
690	0.137831	0.142077	0.149154		503	0.218892	0.263586	0.338077			547	0.183083
691	0.137675	0.141895	0.148928		503.1	0.218787	0.263402	0.337759			547.1	0.183021
692	0.137521	0.141715	0.148704		503.2	0.218682	0.263217	0.337442			547.2	0.18296
693	0.137367	0.141535	0.148482		503.3	0.218577	0.263033	0.337126			547.3	0.182899
694	0.137215	0.141358	0.148262		503.4	0.218473	0.262849	0.336809			547.4	0.182837
695	0.137064	0.141181	0.148043		503.5	0.218368	0.262665	0.336494			547.5	0.182776
696	0.136914	0.141006	0.147826		503.6	0.218264	0.262482	0.336179			547.6	0.182715
697	0.136765	0.140832	0.147611		503.7	0.21816	0.262299	0.335864			547.7	0.182654
698	0.136617	0.14066	0.147398		503.8	0.218056	0.262116	0.335549			547.8	0.182593
699	0.13647	0.140488	0.147186		503.9	0.217952	0.261933	0.335236			547.9	0.182532
700	0.136324	0.140319	0.146976		504	0.217848	0.261751	0.334922			548	0.182471

## Sheet: Section A(c)
Section A - part C - Retinal exposures (Hr)
Sunlight (λ = 380 - 700 nm)						AF excitation (λ = 488 ± 2 nm)						AF excitation (λ = 532 ± 2 nm)
	20 yo	40 yo	60 yo			20 yo	40 yo	60 yo				20 yo
Wavelength (nm)	Hr (Eq. 2)	Hr (Eq. 2)	Hr (Eq. 2)		Wavelength (nm)	Hr (Eq.3)	Hr (Eq. 3)	Hr (Eq. 3)			Wavelength (nm)	Hr (Eq.3)
380	1.97357e-07	2.73498e-08	1.11603e-09		470	3.49108e-38	2.91238e-38	2.1531e-38			514	3.93813e-38
380.5	2.24653e-07	3.23411e-08	1.40618e-09		470.1	8.56662e-38	7.1487e-38	5.28758e-38			514.1	9.66221e-38
381	2.43132e-07	3.63343e-08	1.68134e-09		470.2	2.09164e-37	1.74596e-37	1.29204e-37			514.2	2.3588e-37
381.5	2.33324e-07	3.61708e-08	1.77926e-09		470.3	5.08153e-37	4.24296e-37	3.14142e-37			514.3	5.72974e-37
382	2.12005e-07	3.40693e-08	1.7794e-09		470.4	1.22837e-36	1.02596e-36	7.5998e-37			514.4	1.38486e-36
382.5	1.95697e-07	3.25772e-08	1.80446e-09		470.5	2.95455e-36	2.46844e-36	1.82939e-36			514.5	3.33049e-36
383	1.8733e-07	3.22809e-08	1.89406e-09		470.6	7.07103e-36	5.90937e-36	4.38165e-36			514.6	7.9696e-36
383.5	1.93924e-07	3.45682e-08	2.14602e-09		470.7	1.68385e-35	1.40763e-35	1.04423e-35			514.7	1.89755e-35
384	2.40122e-07	4.42468e-08	2.90301e-09		470.8	3.98979e-35	3.33628e-35	2.47619e-35			514.8	4.49552e-35
384.5	3.09583e-07	5.89295e-08	4.0814e-09		470.9	9.40645e-35	7.86803e-35	5.84251e-35			514.9	1.05973e-34
385	3.64213e-07	7.15684e-08	5.22652e-09		471	2.20663e-34	1.84628e-34	1.37165e-34			515	2.48563e-34
385.5	3.73259e-07	7.56643e-08	5.81979e-09		471.1	5.15066e-34	4.31079e-34	3.20415e-34			515.1	5.80106e-34
386	3.86404e-07	8.07504e-08	6.53428e-09		471.2	1.19625e-33	1.00148e-33	7.44752e-34			515.2	1.34712e-33
386.5	4.313e-07	9.28571e-08	7.89628e-09		471.3	2.76447e-33	2.31504e-33	1.72242e-33			515.3	3.11268e-33
387	4.67331e-07	1.03587e-07	9.24677e-09		471.4	6.35666e-33	5.3248e-33	3.96362e-33			515.4	7.15634e-33
387.5	4.94885e-07	1.12862e-07	1.05642e-08		471.5	1.45437e-32	1.21864e-32	9.07558e-33			515.5	1.6371e-32
388	5.26825e-07	1.23535e-07	1.21119e-08		471.6	3.31092e-32	2.77507e-32	2.06768e-32			515.6	3.7264e-32
388.5	5.62518e-07	1.35539e-07	1.39047e-08		471.7	7.49981e-32	6.28785e-32	4.68729e-32			515.7	8.43977e-32
389	6.56837e-07	1.62523e-07	1.74272e-08		471.8	1.69037e-31	1.41761e-31	1.05727e-31			515.8	1.90196e-31
389.5	7.83196e-07	1.98878e-07	2.2267e-08		471.9	3.79087e-31	3.18011e-31	2.3729e-31			515.9	4.26481e-31
390	8.84063e-07	2.30245e-07	2.68897e-08		472	8.45913e-31	7.0983e-31	5.29909e-31			516	9.51538e-31
390.5	9.59414e-07	2.56119e-07	3.11686e-08		472.1	1.8782e-30	1.5765e-30	1.17747e-30			516.1	2.11243e-30
391	1.09372e-06	2.99095e-07	3.78906e-08		472.2	4.14939e-30	3.48388e-30	2.60331e-30			516.2	4.66622e-30
391.5	1.19365e-06	3.34192e-07	4.40291e-08		472.3	9.12128e-30	7.66053e-30	5.72705e-30			516.3	1.0256e-29
392	1.18261e-06	3.38782e-07	4.63731e-08		472.4	1.99506e-29	1.67604e-29	1.25361e-29			516.4	2.24294e-29
392.5	1.06067e-06	3.10722e-07	4.41475e-08		472.5	4.34194e-29	3.64868e-29	2.73038e-29			516.5	4.88076e-29
393	8.2636e-07	2.47417e-07	3.64541e-08		472.6	9.40244e-29	7.90345e-29	5.91713e-29			516.6	1.05678e-28
393.5	7.0702e-07	2.16233e-07	3.30082e-08		472.7	2.02593e-28	1.70344e-28	1.27593e-28			516.7	2.27673e-28
394	9.88126e-07	3.0853e-07	4.87516e-08		472.8	4.34348e-28	3.65311e-28	2.7376e-28			516.8	4.88051e-28
394.5	1.46607e-06	4.67093e-07	7.6331e-08		472.9	9.26572e-28	7.79521e-28	5.84443e-28			516.9	1.04099e-27
395	1.86141e-06	6.04824e-07	1.0213e-07		473	1.96675e-27	1.65509e-27	1.24148e-27			517	2.20933e-27
395.5	2.13048e-06	7.05632e-07	1.23016e-07		473.1	4.15381e-27	3.49657e-27	2.62403e-27			517.1	4.66551e-27
396	2.01192e-06	6.78903e-07	1.22092e-07		473.2	8.72917e-27	7.35008e-27	5.51853e-27			517.2	9.80319e-27
396.5	1.57066e-06	5.39714e-07	1.00042e-07		473.3	1.82527e-26	1.53734e-26	1.1548e-26			517.3	2.04958e-26
397	1.30545e-06	4.56577e-07	8.71608e-08		473.4	3.79761e-26	3.19945e-26	2.40446e-26			517.4	4.26373e-26
397.5	2.06744e-06	7.35628e-07	1.44516e-07		473.5	7.86178e-26	6.62535e-26	4.98144e-26			517.5	8.82557e-26
398	3.00076e-06	1.08574e-06	2.19329e-07		473.6	1.61942e-25	1.36512e-25	1.02688e-25			517.6	1.81771e-25
398.5	3.79666e-06	1.39627e-06	2.8982e-07		473.7	3.31916e-25	2.79873e-25	2.10628e-25			517.7	3.72508e-25
399	4.3165e-06	1.6128e-06	3.43724e-07		473.8	6.76899e-25	5.70925e-25	4.29871e-25			517.8	7.59581e-25
399.5	4.75895e-06	1.80573e-06	3.94857e-07		473.9	1.37356e-24	1.15885e-24	8.72947e-25			517.9	1.54114e-24
400	5.14239e-06	1.9807e-06	4.44077e-07		474	2.77332e-24	2.34045e-24	1.76387e-24			518	3.11126e-24
401	6.10506e-06	2.42012e-06	5.69242e-07		474.1	5.57162e-24	4.7033e-24	3.54627e-24			518.1	6.24972e-24
402	7.20807e-06	2.93616e-06	7.22651e-07		474.2	1.11376e-23	9.40445e-24	7.09422e-24			518.2	1.24915e-23
403	7.85703e-06	3.28387e-06	8.43624e-07		474.3	2.21528e-23	1.87108e-23	1.4121e-23			518.3	2.48424e-23
404	9.00877e-06	3.85789e-06	1.03206e-06		474.4	4.38423e-23	3.70407e-23	2.79676e-23			518.4	4.91591e-23
405	9.87515e-06	4.32717e-06	1.20278e-06		474.5	8.63352e-23	7.29616e-23	5.51154e-23			518.5	9.67925e-23
406	1.07827e-05	4.82853e-06	1.39159e-06		474.6	1.69165e-22	1.43001e-22	1.08073e-22			518.6	1.8963e-22
407	1.18008e-05	5.394e-06	1.60864e-06		474.7	3.29808e-22	2.78875e-22	2.10858e-22			518.7	3.6966e-22
408	1.36807e-05	6.37574e-06	1.96388e-06		474.8	6.39793e-22	5.41139e-22	4.09347e-22			518.8	7.17011e-22
409	1.61644e-05	7.67264e-06	2.4367e-06		474.9	1.23494e-21	1.04481e-21	7.90715e-22			518.9	1.38381e-21
410	1.51795e-05	7.33119e-06	2.39653e-06		475	2.37183e-21	2.00721e-21	1.51976e-21			519	2.6574e-21
411	1.86318e-05	9.14735e-06	3.07311e-06		475.1	4.53259e-21	3.83687e-21	2.90644e-21			519.1	5.07769e-21
412	2.16285e-05	1.07848e-05	3.71823e-06		475.2	8.61864e-21	7.29775e-21	5.53061e-21			519.2	9.6539e-21
413	2.25541e-05	1.1413e-05	4.03245e-06		475.3	1.63064e-20	1.38111e-20	1.04716e-20			519.3	1.82628e-20
414	2.41532e-05	1.23937e-05	4.4819e-06		475.4	3.06979e-20	2.60075e-20	1.97279e-20			519.4	3.43765e-20
415	2.69441e-05	1.40098e-05	5.17918e-06		475.5	5.75023e-20	4.87298e-20	3.69809e-20			519.5	6.43849e-20
416	2.97782e-05	1.56789e-05	5.91873e-06		475.6	1.07174e-19	9.08489e-20	6.89764e-20			519.6	1.19987e-19
417	3.10375e-05	1.6538e-05	6.36829e-06		475.7	1.98758e-19	1.68528e-19	1.28013e-19			519.7	2.22492e-19
418	3.16068e-05	1.70333e-05	6.68412e-06		475.8	3.66764e-19	3.11067e-19	2.36392e-19			519.8	4.10508e-19
419	3.48969e-05	1.90103e-05	7.59529e-06		475.9	6.73406e-19	5.71299e-19	4.3435e-19			519.9	7.53629e-19
420	3.37835e-05	1.8594e-05	7.55732e-06		476	1.23026e-18	1.044e-18	7.941e-19			520	1.37665e-18
421	4.04065e-05	2.24583e-05	9.27834e-06		476.1	2.23637e-18	1.89831e-18	1.44457e-18			520.1	2.50216e-18
422	4.18012e-05	2.34521e-05	9.8413e-06		476.2	4.045e-18	3.43447e-18	2.61475e-18			520.2	4.52518e-18
423	4.23216e-05	2.39576e-05	1.02045e-05		476.3	7.27985e-18	6.18276e-18	4.70921e-18			520.3	8.14303e-18
424	4.38719e-05	2.50489e-05	1.08229e-05		476.4	1.30363e-17	1.10747e-17	8.43909e-18			520.4	1.45802e-17
425	4.69875e-05	2.7049e-05	1.18481e-05		476.5	2.32282e-17	1.97383e-17	1.50477e-17			520.5	2.59759e-17
426	4.73413e-05	2.74683e-05	1.21908e-05		476.6	4.11816e-17	3.5004e-17	2.66976e-17			520.6	4.60475e-17
427	4.72878e-05	2.76458e-05	1.24254e-05		476.7	7.26475e-17	6.17663e-17	4.71307e-17			520.7	8.12212e-17
428	4.92394e-05	2.89972e-05	1.3192e-05		476.8	1.27516e-16	1.08446e-16	8.2787e-17			520.8	1.42548e-16
429	4.69035e-05	2.7816e-05	1.28034e-05		476.9	2.2271e-16	1.89455e-16	1.44693e-16			520.9	2.48933e-16
430	3.83968e-05	2.29257e-05	1.06721e-05		477	3.87028e-16	3.29325e-16	2.5163e-16			521	4.32544e-16
431	3.56607e-05	2.14316e-05	1.00858e-05		477.1	6.69225e-16	5.69603e-16	4.35417e-16			521.1	7.47839e-16
432	6.05743e-05	3.66348e-05	1.74229e-05		477.2	1.15141e-15	9.80275e-16	7.49679e-16			521.2	1.28651e-15
433	5.74507e-05	3.49586e-05	1.67958e-05		477.3	1.97114e-15	1.67862e-15	1.28432e-15			521.3	2.20215e-15
434	5.40125e-05	3.30616e-05	1.60419e-05		477.4	3.35764e-15	2.86011e-15	2.18927e-15			521.4	3.75068e-15
435	6.01774e-05	3.70473e-05	1.81487e-05		477.5	5.69085e-15	4.8489e-15	3.71325e-15			521.5	6.35626e-15
436	6.70226e-05	4.14922e-05	2.05159e-05		477.6	9.59731e-15	8.1796e-15	6.26665e-15			521.6	1.07182e-14
437	6.93642e-05	4.31751e-05	2.15417e-05		477.7	1.61046e-14	1.37293e-14	1.05231e-14			521.7	1.79833e-14
438	6.16343e-05	3.85665e-05	1.94121e-05		477.8	2.68893e-14	2.29294e-14	1.75826e-14			521.8	3.00224e-14
439	5.99126e-05	3.76821e-05	1.913e-05		477.9	4.46721e-14	3.81036e-14	2.92313e-14			521.9	4.98712e-14
440	6.93279e-05	4.38227e-05	2.24337e-05		478	7.3845e-14	6.30038e-14	4.83551e-14			522	8.24296e-14
441	6.8881e-05	4.37534e-05	2.25812e-05		478.1	1.21461e-13	1.03656e-13	7.9591e-14			522.1	1.35564e-13
442	7.42552e-05	4.73925e-05	2.46545e-05		478.2	1.98782e-13	1.69689e-13	1.30351e-13			522.2	2.21837e-13
443	7.57708e-05	4.85857e-05	2.54723e-05		478.3	3.23704e-13	2.76401e-13	2.12418e-13			522.3	3.61205e-13
444	7.42449e-05	4.78246e-05	2.52644e-05		478.4	5.24502e-13	4.47974e-13	3.44426e-13			522.4	5.85195e-13
445	7.74197e-05	5.00926e-05	2.66599e-05		478.5	8.45617e-13	7.22428e-13	5.55685e-13			522.5	9.43357e-13
446	6.97306e-05	4.5315e-05	2.42934e-05		478.6	1.35653e-12	1.15922e-12	8.92052e-13			522.6	1.51314e-12
447	7.95406e-05	5.19118e-05	2.80292e-05		478.7	2.16528e-12	1.85081e-12	1.42488e-12			522.7	2.41497e-12
448	8.06533e-05	5.28594e-05	2.87411e-05		478.8	3.43895e-12	2.94029e-12	2.26462e-12			522.8	3.83507e-12
449	8.06343e-05	5.3065e-05	2.90516e-05		478.9	5.43458e-12	4.64777e-12	3.5813e-12			522.9	6.05986e-12
450	8.36838e-05	5.52948e-05	3.0477e-05		479	8.54545e-12	7.31016e-12	5.63526e-12			523	9.52752e-12
451	8.68935e-05	5.7644e-05	3.19826e-05		479.1	1.337e-11	1.14403e-11	8.82296e-12			523.1	1.49048e-11
452	8.32268e-05	5.54273e-05	3.09533e-05		479.2	2.08141e-11	1.78147e-11	1.3745e-11			523.2	2.32007e-11
453	7.6954e-05	5.14466e-05	2.89144e-05		479.3	3.22413e-11	2.76023e-11	2.13059e-11			523.3	3.59338e-11
454	8.25842e-05	5.54191e-05	3.13434e-05		479.4	4.96929e-11	4.2554e-11	3.28613e-11			523.4	5.53777e-11
455	8.19413e-05	5.5192e-05	3.14085e-05		479.5	7.62088e-11	6.52777e-11	5.04309e-11			523.5	8.4917e-11
456	8.45697e-05	5.71706e-05	3.2733e-05		479.6	1.16291e-10	9.96361e-11	7.70083e-11			523.6	1.29564e-10
457	8.5204e-05	5.78067e-05	3.3296e-05		479.7	1.76568e-10	1.5132e-10	1.17005e-10			523.7	1.96698e-10
458	8.32934e-05	5.67108e-05	3.28579e-05		479.8	2.66752e-10	2.28668e-10	1.7689e-10			523.8	2.97129e-10
459	8.25494e-05	5.64004e-05	3.28684e-05		479.9	4.00988e-10	3.43829e-10	2.66089e-10			523.9	4.466e-10
460	8.19114e-05	5.6157e-05	3.29144e-05		480	5.99769e-10	5.14407e-10	3.98271e-10			524	6.67915e-10
461	8.46752e-05	5.82485e-05	3.43333e-05		480.1	8.92617e-10	7.65773e-10	5.93142e-10			524.1	9.9392e-10
462	8.54327e-05	5.89659e-05	3.49497e-05		480.2	1.32183e-09	1.13428e-09	8.78956e-10			524.2	1.47167e-09
463	8.56849e-05	5.93346e-05	3.53615e-05		480.3	1.94765e-09	1.67175e-09	1.29599e-09			524.3	2.16819e-09
464	8.30569e-05	5.77015e-05	3.45744e-05		480.4	2.85547e-09	2.45159e-09	1.90137e-09			524.4	3.17844e-09
465	8.19363e-05	5.71052e-05	3.43999e-05		480.5	4.16555e-09	3.57729e-09	2.77561e-09			524.5	4.63616e-09
466	8.35555e-05	5.84175e-05	3.53757e-05		480.6	6.04637e-09	5.19384e-09	4.03161e-09			524.6	6.7287e-09
467	7.96371e-05	5.58513e-05	3.39973e-05		480.7	8.73264e-09	7.50328e-09	5.82676e-09			524.7	9.717e-09
468	8.28023e-05	5.82494e-05	3.56387e-05		480.8	1.25495e-08	1.07855e-08	8.3792e-09			524.8	1.39625e-08
469	8.29193e-05	5.85084e-05	3.5978e-05		480.9	1.79446e-08	1.54262e-08	1.19896e-08			524.9	1.99627e-08
470	7.9577e-05	5.63178e-05	3.48036e-05		481	2.55311e-08	2.19537e-08	1.70702e-08			525	2.83992e-08
471	8.08345e-05	5.73764e-05	3.56322e-05		481.1	3.61438e-08	3.10873e-08	2.41823e-08			525.1	4.01996e-08
472	8.4884e-05	6.04259e-05	3.7708e-05		481.2	5.09127e-08	4.38012e-08	3.40867e-08			525.2	5.66193e-08
473	8.13879e-05	5.81033e-05	3.64322e-05		481.3	7.13588e-08	6.14069e-08	4.7808e-08			525.3	7.93481e-08
474	8.20921e-05	5.87719e-05	3.70253e-05		481.4	9.95169e-08	8.56598e-08	6.67182e-08			525.4	1.10646e-07
475	8.45705e-05	6.07152e-05	3.84278e-05		481.5	1.38094e-07	1.18895e-07	9.26437e-08			525.5	1.5352e-07
476	8.1438e-05	5.86274e-05	3.72768e-05		481.6	1.90669e-07	1.64203e-07	1.28002e-07			525.6	2.11945e-07
477	8.1713e-05	5.89852e-05	3.76743e-05		481.7	2.61948e-07	2.25645e-07	1.75972e-07			525.7	2.91145e-07
478	8.40592e-05	6.08414e-05	3.90336e-05		481.8	3.58079e-07	3.08531e-07	2.40712e-07			525.8	3.97945e-07
479	8.21834e-05	5.9641e-05	3.84322e-05		481.9	4.87046e-07	4.19759e-07	3.27629e-07			525.9	5.41209e-07
480	8.33694e-05	6.06594e-05	3.92585e-05		482	6.59159e-07	5.68236e-07	4.43704e-07			526	7.3238e-07
481	8.31031e-05	6.06212e-05	3.94021e-05		482.1	8.87643e-07	7.65396e-07	5.97905e-07			526.1	9.86134e-07
482	8.32224e-05	6.08622e-05	3.97261e-05		482.2	1.18936e-06	1.02582e-06	8.01677e-07			526.2	1.32119e-06
483	8.20166e-05	6.01304e-05	3.94122e-05		482.3	1.58569e-06	1.368e-06	1.06953e-06			526.3	1.76125e-06
484	8.03335e-05	5.90417e-05	3.88579e-05		482.4	2.10355e-06	1.81521e-06	1.41977e-06			526.4	2.33617e-06
485	8.0002e-05	5.89411e-05	3.8949e-05		482.5	2.77661e-06	2.39661e-06	1.87529e-06			526.5	3.08332e-06
486	6.48131e-05	4.78653e-05	3.17565e-05		482.6	3.64674e-06	3.14844e-06	2.46461e-06			526.6	4.04911e-06
487	7.25248e-05	5.3687e-05	3.57593e-05		482.7	4.76566e-06	4.1155e-06	3.22296e-06			526.7	5.2909e-06
488	7.83567e-05	5.81393e-05	3.88754e-05		482.8	6.19683e-06	5.35275e-06	4.19363e-06			526.8	6.87905e-06
489	7.37099e-05	5.48171e-05	3.67944e-05		482.9	8.0176e-06	6.92724e-06	5.42942e-06			526.9	8.89929e-06
490	8.22711e-05	6.13224e-05	4.13162e-05		483	1.03216e-05	8.92014e-06	6.9943e-06			527	1.14554e-05
491	7.89919e-05	5.90095e-05	3.99058e-05		483.1	1.32215e-05	1.14291e-05	8.96527e-06			527.1	1.46722e-05
492	7.52143e-05	5.6311e-05	3.82205e-05		483.2	1.68516e-05	1.45707e-05	1.14343e-05			527.2	1.86985e-05
493	8.03117e-05	6.02575e-05	4.10469e-05		483.3	2.13712e-05	1.84831e-05	1.45106e-05			527.3	2.37109e-05
494	7.82805e-05	5.88588e-05	4.02367e-05		483.4	2.69678e-05	2.33292e-05	1.83226e-05			527.4	2.99169e-05
495	8.30749e-05	6.25949e-05	4.29407e-05		483.5	3.38603e-05	2.92989e-05	2.30207e-05			527.5	3.75591e-05
496	7.88838e-05	5.956e-05	4.09998e-05		483.6	4.23024e-05	3.66127e-05	2.87791e-05			527.6	4.69182e-05
497	8.01311e-05	6.0625e-05	4.18747e-05		483.7	5.25856e-05	4.55241e-05	3.57985e-05			527.7	5.83171e-05
498	7.78045e-05	5.89829e-05	4.08768e-05		483.8	6.50425e-05	5.6322e-05	4.43077e-05			527.8	7.21238e-05
499	7.76298e-05	5.89667e-05	4.10003e-05		483.9	8.00491e-05	6.93336e-05	5.4566e-05			527.9	8.87545e-05
500	7.71517e-05	5.87175e-05	4.09594e-05		484	9.80265e-05	8.49253e-05	6.68641e-05			528	0.000108675
501	7.4641e-05	5.69154e-05	3.98291e-05		484.1	0.000119443	0.000103504	8.15252e-05			528.1	0.000132403
502	7.43357e-05	5.67895e-05	3.98658e-05		484.2	0.000144812	0.000125519	9.8905e-05			528.2	0.000160508
503	7.7573e-05	5.93724e-05	4.18079e-05		484.3	0.000174693	0.000151456	0.000119391			528.3	0.000193607
504	7.20487e-05	5.52449e-05	3.90198e-05		484.4	0.000209689	0.000181842	0.000143402			528.4	0.000232367
505	7.72243e-05	5.93197e-05	4.20232e-05		484.5	0.000250441	0.000217234	0.000171382			528.5	0.000277496
506	8.02178e-05	6.17279e-05	4.3858e-05		484.6	0.000297621	0.000258221	0.0002038			528.6	0.000329737
507	7.66333e-05	5.9072e-05	4.20925e-05		484.7	0.000351924	0.000305409	0.000241141			528.7	0.000389858
508	7.4633e-05	5.76284e-05	4.11808e-05		484.8	0.00041406	0.00035942	0.000283901			528.8	0.000458642
509	7.81692e-05	6.04603e-05	4.33255e-05		484.9	0.000484737	0.000420871	0.000332574			528.9	0.000536871
510	7.60817e-05	5.89429e-05	4.23544e-05		485	0.000564647	0.000490372	0.00038765			529	0.000625309
511	7.74798e-05	6.01235e-05	4.33198e-05		485.1	0.00065445	0.000568499	0.000449591			529.1	0.000724682
512	7.93823e-05	6.16982e-05	4.45726e-05		485.2	0.000754752	0.000655785	0.000518829			529.2	0.000835658
513	7.44586e-05	5.79621e-05	4.19831e-05		485.3	0.000866085	0.000752701	0.000595743			529.3	0.000958823
514	7.27993e-05	5.67578e-05	4.12165e-05		485.4	0.000988883	0.000859629	0.000680647			529.4	0.00109465
515	7.47746e-05	5.83861e-05	4.25061e-05		485.5	0.00112346	0.000976851	0.00077377			529.5	0.00124349
516	7.53963e-05	5.89593e-05	4.30299e-05		485.6	0.00126999	0.00110452	0.000875247			529.6	0.00140552
517	6.1383e-05	4.80712e-05	3.51691e-05		485.7	0.00142846	0.00124264	0.000985093			529.7	0.00158075
518	7.01274e-05	5.49981e-05	4.03333e-05		485.8	0.0015987	0.00139107	0.00110319			529.8	0.00176894
519	6.7806e-05	5.32526e-05	3.91451e-05		485.9	0.0017803	0.00154945	0.00122929			529.9	0.00196968
520	7.38925e-05	5.81132e-05	4.28168e-05		486	0.00197264	0.00171726	0.00136296			530	0.00218225
521	7.43119e-05	5.85226e-05	4.32163e-05		486.1	0.00217486	0.00189375	0.00150364			530.1	0.0024057
522	7.58708e-05	5.98301e-05	4.42803e-05		486.2	0.00238585	0.00207796	0.00165055			530.2	0.0026388
523	7.14076e-05	5.63844e-05	4.18215e-05		486.3	0.00260425	0.00226872	0.00180279			530.3	0.00288006
524	7.66723e-05	6.06195e-05	4.50593e-05		486.4	0.00282847	0.00246463	0.00195923			530.4	0.00312769
525	7.59851e-05	6.01521e-05	4.48062e-05		486.5	0.00305667	0.00266411	0.00211864			530.5	0.00337968
526	7.37486e-05	5.84542e-05	4.36315e-05		486.6	0.0032868	0.00286536	0.00227958			530.6	0.00363375
527	6.43598e-05	5.10746e-05	3.82007e-05		486.7	0.00351664	0.00306645	0.00244052			530.7	0.00388743
528	7.34989e-05	5.83969e-05	4.37644e-05		486.8	0.00374377	0.00326527	0.00259978			530.8	0.00413808
529	7.68151e-05	6.11033e-05	4.58822e-05		486.9	0.0039657	0.00345965	0.00275562			530.9	0.00438293
530	7.37187e-05	5.87078e-05	4.4168e-05		487	0.00417983	0.00364731	0.00290622			531	0.00461911
531	7.76827e-05	6.19344e-05	4.66832e-05		487.1	0.00438355	0.00382597	0.00304977			531.1	0.00484373
532	7.62145e-05	6.08311e-05	4.59363e-05		487.2	0.00457426	0.00399336	0.00318445			531.2	0.00505394
533	6.80034e-05	5.43363e-05	4.1106e-05		487.3	0.00474947	0.00414728	0.00330848			531.3	0.00524697
534	7.27358e-05	5.81795e-05	4.40916e-05		487.4	0.00490679	0.00428566	0.00342019			531.4	0.00542021
535	7.37811e-05	5.90773e-05	4.485e-05		487.5	0.00504403	0.00440656	0.00351804			531.5	0.00557124
536	7.6843e-05	6.1592e-05	4.68389e-05		487.6	0.00515926	0.00450826	0.00360064			531.6	0.00569792
537	7.10338e-05	5.6993e-05	4.3414e-05		487.7	0.00525079	0.00458931	0.00366679			531.7	0.00579841
538	7.44617e-05	5.9802e-05	4.56286e-05		487.8	0.00531729	0.00464852	0.00371553			531.8	0.00587124
539	7.26353e-05	5.83915e-05	4.46241e-05		487.9	0.00535778	0.00468499	0.00374613			531.9	0.00591533
540	7.01123e-05	5.64166e-05	4.31828e-05		488	0.00537165	0.00469821	0.00375814			532	0.00593003
541	6.72552e-05	5.41678e-05	4.15255e-05		488.1	0.00535869	0.00468796	0.00375139			532.1	0.00591512
542	7.30923e-05	5.89225e-05	4.5239e-05		488.2	0.0053191	0.00465439	0.00372596			532.2	0.00587082
543	7.18167e-05	5.79458e-05	4.45551e-05		488.3	0.00525346	0.00459802	0.00368225			532.3	0.00579778
544	7.42892e-05	5.99929e-05	4.61963e-05		488.4	0.00516276	0.00451967	0.00362089			532.4	0.0056971
545	7.2641e-05	5.87121e-05	4.52744e-05		488.5	0.00504832	0.0044205	0.00354279			532.5	0.00557024
546	7.18049e-05	5.80849e-05	4.48533e-05		488.6	0.00491179	0.00430193	0.00344909			532.6	0.00541904
547	7.26449e-05	5.88126e-05	4.54774e-05		488.7	0.00475511	0.00416567	0.00334111			532.7	0.00524566
548	7.04907e-05	5.71144e-05	4.42234e-05		488.8	0.00458048	0.0040136	0.00322037			532.8	0.00505249
549	7.26433e-05	5.89049e-05	4.56696e-05		488.9	0.00439025	0.00384779	0.0030885			532.9	0.00484216
550	7.20438e-05	5.84639e-05	4.53859e-05		489	0.00418693	0.00367043	0.00294726			533	0.00461745
551	7.18123e-05	5.83199e-05	4.53311e-05		489.1	0.00397311	0.00348378	0.00279844			533.1	0.0043812
552	7.31877e-05	5.94809e-05	4.62905e-05		489.2	0.0037514	0.00329013	0.00264389			533.2	0.0041363
553	7.09302e-05	5.76879e-05	4.49494e-05		489.3	0.0035244	0.00309174	0.00248541			533.3	0.00388562
554	7.22643e-05	5.88146e-05	4.58814e-05		489.4	0.00329462	0.00289082	0.00232477			533.4	0.00363192
555	7.25237e-05	5.90667e-05	4.61314e-05		489.5	0.00306446	0.00268948	0.00216367			533.5	0.00337786
556	7.11237e-05	5.79658e-05	4.53229e-05		489.6	0.00283616	0.00248968	0.00200369			533.6	0.0031259
557	6.92207e-05	5.64524e-05	4.41884e-05		489.7	0.00261178	0.00229322	0.00184627			533.7	0.0028783
558	7.05546e-05	5.75777e-05	4.51182e-05		489.8	0.00239315	0.00210174	0.00169274			533.8	0.0026371
559	6.65208e-05	5.43205e-05	4.2611e-05		489.9	0.00218189	0.00191663	0.00154424			533.9	0.00240406
560	6.76025e-05	5.52382e-05	4.3376e-05		490	0.00197935	0.00173911	0.00140173			534	0.00218068
561	7.13563e-05	5.83411e-05	4.58592e-05		490.1	0.00178666	0.00157015	0.00126603			534.1	0.00196819
562	6.77651e-05	5.54379e-05	4.36206e-05		490.2	0.00160468	0.00141054	0.00113776			534.2	0.00176755
563	7.01456e-05	5.7419e-05	4.52234e-05		490.3	0.00143405	0.00126084	0.00101738			534.3	0.00157944
564	6.86781e-05	5.62499e-05	4.43449e-05		490.4	0.00127517	0.0011214	0.000905205			534.4	0.00140432
565	6.90089e-05	5.65525e-05	4.46251e-05		490.5	0.00112824	0.000992408	0.000801378			534.5	0.00124238
566	6.51002e-05	5.33786e-05	4.2159e-05		490.6	0.000993259	0.000873872	0.000705921			534.6	0.00109363
567	6.92075e-05	5.67768e-05	4.48831e-05		490.7	0.000870066	0.000765656	0.000618733			534.7	0.000957896
568	6.84013e-05	5.61448e-05	4.44223e-05		490.8	0.00075835	0.000667495	0.000539607			534.8	0.00083482
569	6.64973e-05	5.461e-05	4.3245e-05		490.9	0.000657682	0.000579015	0.000468253			534.9	0.000723929
570	6.64433e-05	5.45931e-05	4.32677e-05		491	0.000567532	0.000499759	0.000404307			535	0.000624637
571	6.41936e-05	5.27705e-05	4.18575e-05		491.1	0.000487296	0.0004292	0.000347352			535.1	0.000536275
572	6.75997e-05	5.55973e-05	4.4135e-05		491.2	0.000416317	0.000366764	0.000296932			535.2	0.000458117
573	6.77978e-05	5.57864e-05	4.43199e-05		491.3	0.000353903	0.000311847	0.000252564			535.3	0.000389398
574	6.74026e-05	5.54868e-05	4.41157e-05		491.4	0.000299345	0.000263831	0.000213754			535.4	0.000329336
575	6.57767e-05	5.41727e-05	4.31033e-05		491.5	0.000251935	0.000222095	0.000180006			535.5	0.000277149
576	6.51649e-05	5.36925e-05	4.27525e-05		491.6	0.000210976	0.000186028	0.000150829			535.6	0.000232068
577	6.67169e-05	5.49949e-05	4.3821e-05		491.7	0.000175795	0.000155041	0.000125751			535.7	0.000193351
578	6.46153e-05	5.3285e-05	4.24884e-05		491.8	0.00014575	0.000128571	0.00010432			535.8	0.000160289
579	6.553e-05	5.40616e-05	4.31372e-05		491.9	0.000120237	0.000106088	8.61093e-05			535.9	0.000132219
580	6.66586e-05	5.50149e-05	4.39274e-05		492	9.86955e-05	8.71006e-05	7.07231e-05			536	0.00010852
581	6.69786e-05	5.53008e-05	4.41848e-05		492.1	8.06092e-05	7.11546e-05	5.77963e-05			536.1	8.86245e-05
582	6.78959e-05	5.60798e-05	4.4836e-05		492.2	6.55088e-05	5.78379e-05	4.69967e-05			536.2	7.20156e-05
583	6.86434e-05	5.67186e-05	4.53753e-05		492.3	5.29716e-05	4.6779e-05	3.80244e-05			536.3	5.82275e-05
584	6.85363e-05	5.66511e-05	4.53492e-05		492.4	4.26202e-05	3.76458e-05	3.06116e-05			536.4	4.68445e-05
585	6.79148e-05	5.61576e-05	4.49813e-05		492.5	3.41206e-05	3.01447e-05	2.45209e-05			536.5	3.74987e-05
586	6.61349e-05	5.47052e-05	4.38437e-05		492.6	2.71797e-05	2.40178e-05	1.95441e-05			536.6	2.98678e-05
587	6.74379e-05	5.58023e-05	4.47487e-05		492.7	2.15428e-05	1.90408e-05	1.54997e-05			536.7	2.36711e-05
588	6.56959e-05	5.43792e-05	4.36322e-05		492.8	1.69898e-05	1.50198e-05	1.22309e-05			536.8	1.86665e-05
589	5.63482e-05	4.66572e-05	3.74569e-05		492.9	1.33322e-05	1.17889e-05	9.60333e-06			536.9	1.46465e-05
590	5.98793e-05	4.95971e-05	3.98386e-05		493	1.04099e-05	9.20678e-06	7.50262e-06			537	1.1435e-05
591	6.41473e-05	5.3149e-05	4.27142e-05		493.1	8.08752e-06	7.15438e-06	5.8322e-06			537.1	8.88311e-06
592	6.2609e-05	5.18905e-05	4.17244e-05		493.2	6.25194e-06	5.53177e-06	4.51107e-06			537.2	6.8663e-06
593	6.3567e-05	5.27005e-05	4.23971e-05		493.3	4.80887e-06	4.25584e-06	3.47181e-06			537.3	5.28091e-06
594	6.30595e-05	5.22953e-05	4.20919e-05		493.4	3.68043e-06	3.25787e-06	2.65864e-06			537.4	4.04132e-06
595	6.20758e-05	5.14944e-05	4.14674e-05		493.5	2.80274e-06	2.48148e-06	2.02577e-06			537.5	3.07728e-06
596	6.41572e-05	5.32363e-05	4.28903e-05		493.6	2.12372e-06	1.88069e-06	1.53585e-06			537.6	2.33151e-06
597	6.42093e-05	5.32943e-05	4.2957e-05		493.7	1.60117e-06	1.41824e-06	1.15861e-06			537.7	1.75767e-06
598	6.33955e-05	5.26331e-05	4.24433e-05		493.8	1.20118e-06	1.06417e-06	8.69667e-07			537.8	1.31846e-06
599	6.32727e-05	5.25451e-05	4.23912e-05		493.9	8.96614e-07	7.94515e-07	6.49526e-07			537.9	9.84064e-07
600	6.39293e-05	5.31043e-05	4.28609e-05		494	6.65936e-07	5.90229e-07	4.8269e-07			538	7.30817e-07
601	6.31549e-05	5.24744e-05	4.23706e-05		494.1	4.92138e-07	4.36282e-07	3.56918e-07			538.1	5.40036e-07
602	6.21618e-05	5.16622e-05	4.17321e-05		494.2	3.61885e-07	3.2088e-07	2.62601e-07			538.2	3.97068e-07
603	6.33822e-05	5.26893e-05	4.25792e-05		494.3	2.64778e-07	2.34826e-07	1.92243e-07			538.3	2.90493e-07
604	6.44301e-05	5.35732e-05	4.33107e-05		494.4	1.92762e-07	1.70993e-07	1.40035e-07			538.4	2.11463e-07
605	6.42607e-05	5.3445e-05	4.32239e-05		494.5	1.39634e-07	1.2389e-07	1.01496e-07			538.5	1.53166e-07
606	6.396e-05	5.32071e-05	4.3048e-05		494.6	1.00644e-07	8.93152e-08	7.31959e-08			538.6	1.10387e-07
607	6.43555e-05	5.35481e-05	4.33402e-05		494.7	7.21794e-08	6.40681e-08	5.25237e-08			538.7	7.91595e-08
608	6.40971e-05	5.33448e-05	4.31914e-05		494.8	5.15071e-08	4.57284e-08	3.75017e-08			538.8	5.64828e-08
609	6.35759e-05	5.29225e-05	4.28649e-05		494.9	3.65721e-08	3.24757e-08	2.66425e-08			538.9	4.01012e-08
610	6.32718e-05	5.26805e-05	4.26839e-05		495	2.58381e-08	2.29488e-08	1.88333e-08			539	2.83287e-08
611	6.29669e-05	5.24374e-05	4.25016e-05		495.1	1.81635e-08	1.61358e-08	1.32467e-08			539.1	1.99125e-08
612	6.38854e-05	5.32131e-05	4.31449e-05		495.2	1.27048e-08	1.12888e-08	9.27075e-09			539.2	1.39268e-08
613	6.29669e-05	5.24585e-05	4.25472e-05		495.3	8.84224e-09	7.85838e-09	6.45582e-09			539.3	9.69188e-09
614	6.09958e-05	5.08262e-05	4.12367e-05		495.4	6.12332e-09	5.44311e-09	4.47317e-09			539.4	6.71107e-09
615	6.32281e-05	5.26964e-05	4.27675e-05		495.5	4.21929e-09	3.75137e-09	3.08395e-09			539.5	4.62385e-09
616	6.15605e-05	5.13162e-05	4.16603e-05		495.6	2.89281e-09	2.57253e-09	2.11557e-09			539.6	3.16989e-09
617	6.0724e-05	5.06281e-05	4.11143e-05		495.7	1.97347e-09	1.75533e-09	1.44403e-09			539.7	2.16229e-09
618	6.30471e-05	5.25744e-05	4.27076e-05		495.8	1.33958e-09	1.19176e-09	9.80737e-10			539.8	1.46761e-09
619	6.33079e-05	5.28012e-05	4.29044e-05		495.9	9.04761e-10	8.05087e-10	6.62761e-10			539.9	9.91146e-10
620	6.33049e-05	5.28078e-05	4.29221e-05		496	6.08035e-10	5.41161e-10	4.45645e-10			540	6.66027e-10
621	6.34774e-05	5.29607e-05	4.30585e-05		496.1	4.06585e-10	3.61942e-10	2.9816e-10			540.1	4.45323e-10
622	6.10527e-05	5.09461e-05	4.14321e-05		496.2	2.70522e-10	2.40868e-10	1.9849e-10			540.2	2.96269e-10
623	6.04304e-05	5.04351e-05	4.10276e-05		496.3	1.79095e-10	1.59495e-10	1.31479e-10			540.3	1.96122e-10
624	6.02477e-05	5.02906e-05	4.0921e-05		496.4	1.17975e-10	1.05086e-10	8.66562e-11			540.4	1.2918e-10
625	5.99321e-05	5.0035e-05	4.07236e-05		496.5	7.73265e-11	6.88922e-11	5.68293e-11			540.5	8.46626e-11
626	5.98805e-05	4.99996e-05	4.07052e-05		496.6	5.04305e-11	4.4939e-11	3.70828e-11			540.6	5.52099e-11
627	6.15947e-05	5.14386e-05	4.18873e-05		496.7	3.27256e-11	2.91679e-11	2.4077e-11			540.7	3.58237e-11
628	5.75671e-05	4.80822e-05	3.91638e-05		496.8	2.11305e-11	1.88371e-11	1.55546e-11			540.8	2.31288e-11
629	5.99443e-05	5.0075e-05	4.07968e-05		496.9	1.35756e-11	1.21047e-11	9.9987e-12			540.9	1.48581e-11
630	5.90508e-05	4.93357e-05	4.0204e-05		497	8.67837e-12	7.73963e-12	6.39523e-12			541	9.49736e-12
631	6.02803e-05	5.03699e-05	4.10564e-05		497.1	5.52008e-12	4.92396e-12	4.07003e-12			541.1	6.04047e-12
632	5.80567e-05	4.85186e-05	3.95564e-05		497.2	3.49366e-12	3.11701e-12	2.57731e-12			541.2	3.82267e-12
633	6.1945e-05	5.1775e-05	4.22209e-05		497.3	2.20011e-12	1.96331e-12	1.62392e-12			541.3	2.40708e-12
634	6.10492e-05	5.10331e-05	4.1625e-05		497.4	1.3786e-12	1.23046e-12	1.0181e-12			541.4	1.50815e-12
635	6.17934e-05	5.16619e-05	4.21471e-05		497.5	8.59524e-13	7.67321e-13	6.35099e-13			541.5	9.40212e-13
636	6.03632e-05	5.04727e-05	4.11857e-05		497.6	5.33221e-13	4.76117e-13	3.94206e-13			541.6	5.83224e-13
637	6.24395e-05	5.22153e-05	4.26166e-05		497.7	3.29143e-13	2.93953e-13	2.43463e-13			541.7	3.59976e-13
638	6.28737e-05	5.25849e-05	4.29271e-05		497.8	2.02158e-13	1.8058e-13	1.49613e-13			541.8	2.21076e-13
639	6.25967e-05	5.23597e-05	4.27518e-05		497.9	1.23545e-13	1.1038e-13	9.14818e-14			541.9	1.35094e-13
640	6.1296e-05	5.12778e-05	4.18768e-05		498	7.51257e-14	6.71338e-14	5.56581e-14			542	8.2141e-14
641	6.13288e-05	5.13113e-05	4.19124e-05		498.1	4.54548e-14	4.06274e-14	3.36938e-14			542.1	4.9695e-14
642	6.1495e-05	5.14562e-05	4.20388e-05		498.2	2.73653e-14	2.44638e-14	2.02955e-14			542.2	2.99153e-14
643	6.2151e-05	5.20111e-05	4.25002e-05		498.3	1.63926e-14	1.46575e-14	1.2164e-14			542.3	1.79185e-14
644	6.18714e-05	5.17829e-05	4.23216e-05		498.4	9.77067e-15	8.73818e-15	7.25408e-15			542.4	1.06792e-14
645	6.23048e-05	5.21513e-05	4.26305e-05		498.5	5.79468e-15	5.18336e-15	4.30443e-15			542.5	6.33295e-15
646	6.03734e-05	5.05401e-05	4.13209e-05		498.6	3.4195e-15	3.05936e-15	2.54143e-15			542.6	3.73681e-15
647	5.9913e-05	5.016e-05	4.10174e-05		498.7	2.00782e-15	1.79671e-15	1.49303e-15			542.7	2.19393e-15
648	5.92732e-05	4.96296e-05	4.05907e-05		498.8	1.17304e-15	1.04991e-15	8.72741e-16			542.8	1.28167e-15
649	5.74258e-05	4.80878e-05	3.93365e-05		498.9	6.81919e-16	6.1046e-16	5.07611e-16			542.9	7.44998e-16
650	5.79014e-05	4.84909e-05	3.9673e-05		499	3.94439e-16	3.53175e-16	2.93769e-16			543	4.30887e-16
651	6.15533e-05	5.15544e-05	4.21864e-05		499.1	2.27016e-16	2.03306e-16	1.69164e-16			543.1	2.47971e-16
652	5.87637e-05	4.92228e-05	4.02851e-05		499.2	1.30005e-16	1.1645e-16	9.69254e-17			543.2	1.41993e-16
653	6.09414e-05	5.10519e-05	4.17888e-05		499.3	7.40784e-17	6.63675e-17	5.52581e-17			543.3	8.09021e-17
654	6.02986e-05	5.05183e-05	4.13586e-05		499.4	4.20003e-17	3.76358e-17	3.1346e-17			543.4	4.5865e-17
655	5.73243e-05	4.80309e-05	3.93285e-05		499.5	2.36942e-17	2.12361e-17	1.76928e-17			543.5	2.58722e-17
656	5.0401e-05	4.2234e-05	3.45872e-05		499.6	1.33002e-17	1.19227e-17	9.93661e-18			543.6	1.45215e-17
657	5.27126e-05	4.4175e-05	3.61822e-05		499.7	7.42856e-18	6.66049e-18	5.55276e-18			543.7	8.10997e-18
658	5.90206e-05	4.94658e-05	4.05218e-05		499.8	4.12837e-18	3.70224e-18	3.0875e-18			543.8	4.50667e-18
659	5.92273e-05	4.96435e-05	4.06734e-05		499.9	2.28287e-18	2.04763e-18	1.70818e-18			543.9	2.49184e-18
660	5.9479e-05	4.98587e-05	4.08558e-05		500	1.25607e-18	1.12685e-18	9.40347e-19			544	1.37092e-18
661	5.91014e-05	4.95465e-05	4.06058e-05		500.1	6.87658e-19	6.17034e-19	5.15075e-19			544.1	7.50473e-19
662	5.84984e-05	4.90452e-05	4.02007e-05		500.2	3.74594e-19	3.36187e-19	2.80725e-19			544.2	4.08776e-19
663	5.87044e-05	4.92221e-05	4.03513e-05		500.3	2.03038e-19	1.82255e-19	1.52237e-19			544.3	2.21546e-19
664	5.94054e-05	4.9814e-05	4.08421e-05		500.4	1.09502e-19	9.83125e-20	8.21461e-20			544.4	1.19473e-19
665	6.0467e-05	5.07083e-05	4.15811e-05		500.5	5.87618e-20	5.27673e-20	4.41044e-20			544.5	6.4107e-20
666	6.04933e-05	5.07345e-05	4.16081e-05		500.6	3.13759e-20	2.81806e-20	2.35616e-20			544.6	3.42271e-20
667	6.01589e-05	5.0458e-05	4.13869e-05		500.7	1.66697e-20	1.49749e-20	1.25244e-20			544.7	1.81828e-20
668	6.04101e-05	5.06727e-05	4.15684e-05		500.8	8.81221e-21	7.91778e-21	6.62422e-21			544.8	9.61131e-21
669	6.14279e-05	5.15305e-05	4.22776e-05		500.9	4.63524e-21	4.16556e-21	3.48612e-21			544.9	5.05513e-21
670	6.05965e-05	5.08369e-05	4.17139e-05		501	2.42598e-21	2.18057e-21	1.82548e-21			545	2.64551e-21
671	6.04864e-05	5.07484e-05	4.16466e-05		501.1	1.26337e-21	1.13579e-21	9.51131e-22			545.1	1.37758e-21
672	5.96535e-05	5.00533e-05	4.10813e-05		501.2	6.54641e-22	5.88642e-22	4.93096e-22			545.2	7.13757e-22
673	6.02654e-05	5.05705e-05	4.15108e-05		501.3	3.37523e-22	3.03553e-22	2.54361e-22			545.3	3.67971e-22
674	6.01996e-05	5.0519e-05	4.14736e-05		501.4	1.73154e-22	1.55756e-22	1.30557e-22			545.4	1.88758e-22
675	5.96362e-05	5.00498e-05	4.10934e-05		501.5	8.83873e-23	7.95214e-23	6.66767e-23			545.5	9.63442e-23
676	6.03386e-05	5.06429e-05	4.15853e-05		501.6	4.48927e-23	4.03972e-23	3.38827e-23			545.6	4.89299e-23
677	5.98197e-05	5.02109e-05	4.12354e-05		501.7	2.26877e-23	2.04196e-23	1.71321e-23			545.7	2.47258e-23
678	6.01603e-05	5.05003e-05	4.14779e-05		501.8	1.14086e-23	1.027e-23	8.61924e-24			545.8	1.24324e-23
679	5.96857e-05	5.01054e-05	4.11583e-05		501.9	5.70826e-24	5.13953e-24	4.31476e-24			545.9	6.22e-24
680	5.97543e-05	5.01664e-05	4.12131e-05		502	2.84186e-24	2.5592e-24	2.14918e-24			546	3.09637e-24
681	5.95508e-05	4.99989e-05	4.10801e-05		502.1	1.40777e-24	1.26798e-24	1.06516e-24			546.1	1.53371e-24
682	5.98004e-05	5.02118e-05	4.12596e-05		502.2	6.93884e-25	6.25101e-25	5.25277e-25			546.2	7.55898e-25
683	5.91428e-05	4.9663e-05	4.08131e-05		502.3	3.40308e-25	3.06631e-25	2.57744e-25			546.3	3.7069e-25
684	5.87115e-05	4.9304e-05	4.05225e-05		502.4	1.66068e-25	1.49661e-25	1.25839e-25			546.4	1.80879e-25
685	5.87335e-05	4.93257e-05	4.05446e-05		502.5	8.06355e-26	7.26828e-26	6.11326e-26			546.5	8.78197e-26
686	5.73932e-05	4.82031e-05	3.96262e-05		502.6	3.8958e-26	3.51222e-26	2.955e-26			546.6	4.24253e-26
687	3.87865e-05	3.25779e-05	2.6784e-05		502.7	1.87281e-26	1.68873e-26	1.42125e-26			546.7	2.03933e-26
688	4.59393e-05	3.85881e-05	3.17286e-05		502.8	8.95822e-27	8.07918e-27	6.80159e-27			546.8	9.75387e-27
689	4.62742e-05	3.88718e-05	3.19652e-05		502.9	4.2636e-27	3.84594e-27	3.23876e-27			546.9	4.6419e-27
690	4.88829e-05	4.10657e-05	3.37727e-05		503	2.01911e-27	1.82165e-27	1.53453e-27			547	2.19808e-27
691	5.14933e-05	4.32613e-05	3.5582e-05		503.1	9.5142e-28	8.58535e-28	7.23436e-28			547.1	1.03566e-27
692	5.33773e-05	4.48468e-05	3.68898e-05		503.2	4.4608e-28	4.02604e-28	3.39354e-28			547.2	4.85537e-28
693	5.29409e-05	4.44828e-05	3.6594e-05		503.3	2.08105e-28	1.87857e-28	1.58392e-28			547.3	2.26493e-28
694	5.21854e-05	4.38506e-05	3.60774e-05		503.4	9.66004e-29	8.72174e-29	7.35601e-29			547.4	1.05127e-28
695	5.35701e-05	4.50168e-05	3.70405e-05		503.5	4.46175e-29	4.0291e-29	3.39922e-29			547.5	4.85518e-29
696	5.33608e-05	4.48435e-05	3.69014e-05		503.6	2.0505e-29	1.852e-29	1.56295e-29			547.6	2.23112e-29
697	5.70715e-05	4.79646e-05	3.94735e-05		503.7	9.37652e-30	8.47037e-30	7.15052e-30			547.7	1.02016e-29
698	5.61333e-05	4.71788e-05	3.88305e-05		503.8	4.26631e-30	3.85472e-30	3.25506e-30			547.8	4.64135e-30
699	5.46014e-05	4.58938e-05	3.77764e-05		503.9	1.93149e-30	1.74546e-30	1.47438e-30			547.9	2.1011e-30
700	5.41634e-05	4.55282e-05	3.74789e-05		504	8.70081e-31	7.86424e-31	6.64486e-31			548	9.4641e-31
				Total (log-scale)		-1.7203	-1.77849	-1.87545				-1.67735
				Fold-increase		0.989649	1.12145	1.22606

## Sheet: Section B(a)
Section B(a) - Calculation of visual pigment optical density during daylight
Data from: Dartnell et al., 1983 (Ref 51, Table 2)							Curve fits
Normalized optical density (mean absorbance data)							Plot of data points with curve-fits by polynomials
																					Normalized optical density (mean absorbance data)											Dark-adapted (maximum) optical density / μm outer segment length								Maximum optical density (rods & cones)
Wavelength (nm)	Rod	Blue cone	Green cone	Red cone																	Fitted spectra						Data from: Dartnell et al., 1983 (Ref 51, Table 1)
380		65.2													Rod						Wavelength (nm)	Rod	Blue cone	Green cone	Red cone			Double-pass OD	Single-pass OD			Wavelength (nm)	Rod	Blue cone	Green cone	Red cone				Wavelength (nm)	Dark	4400 Cd/m2
380.5																					380	22.2456	64.8265	0	21.9611		Rods	0.039	0.0195			380	0.00433789	0.0103722	0	0.00307455				380	0.141676	0.00132896
381																					380.5	23.2836	65.1633	0	22.8996		Blue cones	0.032	0.016			380.5	0.0045403	0.0104261	0	0.00320594				380.5	0.148027	0.00137011
381.5																					381	24.2744	65.5261	0.976268	23.8102		Green cones	0.035	0.0175			381	0.0047335	0.0104842	0.000170847	0.00333343				381	0.154548	0.00144625
382																					381.5	25.2194	65.9137	2.83318	24.6935		Red cones	0.028	0.014			381.5	0.00491778	0.0105462	0.000495807	0.00345709				381.5	0.161203	0.00155388
382.5																					382	26.12	66.3247	4.62803	25.5499							382	0.00509341	0.010612	0.000809905	0.00357698				382	0.167568	0.00165825
383																					382.5	26.9778	66.758	6.36215	26.3798		Data from: http://www.cvrl.org/database/text/outseg/length.htm					382.5	0.00526067	0.0106813	0.00111338	0.00369317				382.5	0.173652	0.00175943
383.5																					383	27.7939	67.2122	8.0369	27.1837		Mean outer segment length (μm) in paramacula (10° or 3 mm eccentricity)					383	0.00541982	0.010754	0.00140646	0.00380572				383	0.179463	0.00185748
384																					383.5	28.5699	67.6862	9.65357	27.9621							383.5	0.00557113	0.0108298	0.00168937	0.0039147				383.5	0.18501	0.00195246
384.5																					384	29.307	68.1788	11.2135	28.7154		Rods	40				384	0.00571486	0.0109086	0.00196236	0.00402016				384	0.1903	0.00204441
385																					384.5	30.0065	68.6889	12.7179	29.4441		Blue (S) cones	21.0375				384.5	0.00585126	0.0109902	0.00222563	0.00412217				384.5	0.195343	0.00213342
385.5																					385	30.6696	69.2152	14.168	30.1486		Green (M) cones	24.75				385	0.00598058	0.0110744	0.00247941	0.0042208				385	0.200145	0.00221952
386																					385.5	31.2978	69.7566	15.5652	30.8293		Red (L) cones	24.75				385.5	0.00610306	0.0111611	0.00272391	0.0043161				385.5	0.204714	0.00230278
386.5																					386	31.8921	70.3121	16.9107	31.4866							386	0.00621896	0.0112499	0.00295936	0.00440813				386	0.209059	0.00238325
387																					386.5	32.4538	70.8806	18.2055	32.1211		Data from: Curcio et al., 1990 (Ref. 50), 9.2° eccentricity					386.5	0.00632849	0.0113409	0.00318597	0.00449695				386.5	0.213186	0.00246099
387.5																					387	32.9841	71.461	19.4511	32.733							387	0.00643189	0.0114338	0.00340394	0.00458263				387	0.217103	0.00253605
388																					387.5	33.4841	72.0523	20.6485	33.323		Cone density (#/mm2)		7600			387.5	0.0065294	0.0115284	0.00361348	0.00466521				387.5	0.220817	0.0026085
388.5																					388	33.955	72.6534	21.7988	33.8912		Rod density (#/mm2)		130000			388	0.00662123	0.0116245	0.00381479	0.00474477				388	0.224335	0.00267837
389																					388.5	34.3979	73.2635	22.9033	34.4383							388.5	0.0067076	0.0117222	0.00400808	0.00482136				388.5	0.227665	0.00274573
389.5																					389	34.8139	73.8814	23.9631	34.9645		Total cone area (pixels)		3.09434e+07			389	0.00678872	0.011821	0.00419355	0.00489503				389	0.230813	0.00281063
390		74.4																			389.5	35.2041	74.5063	24.9793	35.4703		Total rod area (pixels)		8.00478e+07			389.5	0.00686481	0.011921	0.00437138	0.00496584				389.5	0.233785	0.00287311
390.5																					390	35.5696	75.1372	25.953	35.9561							390	0.00693607	0.0120219	0.00454177	0.00503386				390	0.236589	0.00293324
391																					390.5	35.9113	75.7732	26.8852	36.4223		Area fraction					390.5	0.0070027	0.0121237	0.00470491	0.00509912				390.5	0.23923	0.00299106
391.5																					391	36.2302	76.4134	27.7771	36.8693		Cones		0.278792			391	0.0070649	0.0122261	0.00486099	0.0051617				391	0.241716	0.00304662
392																					391.5	36.5275	77.057	28.6296	37.2974		Rods		0.721208			391.5	0.00712286	0.0123291	0.00501019	0.00522163				391.5	0.244052	0.00309997
392.5																					392	36.804	77.7031	29.4439	37.7071							392	0.00717677	0.0124325	0.00515269	0.00527899				392	0.246244	0.00315115
393																					392.5	37.0606	78.3508	30.221	38.0987		Data from: Dartnell et al., 1983 (Ref 51, Table 1)					392.5	0.00722682	0.0125361	0.00528867	0.00533382				392.5	0.248299	0.00320023
393.5																					393	37.2984	78.9995	30.9618	38.4726		Relative populations of different cone types					393	0.00727319	0.0126399	0.00541831	0.00538617				393	0.250221	0.00324724
394																					393.5	37.5182	79.6481	31.6673	38.8292			Absolute	Relative			393.5	0.00731606	0.0127437	0.00554179	0.00543609				393.5	0.252018	0.00329223
394.5																					394	37.721	80.2961	32.3386	39.1689		Blue (S) cones	11	0.0852713			394	0.0073556	0.0128474	0.00565926	0.00548365				394	0.253693	0.00333526
395																					394.5	37.9075	80.9426	32.9766	39.4921		Green (M) cones	49	0.379845			394.5	0.00739197	0.0129508	0.00577091	0.00552889				394.5	0.255254	0.00337635
395.5																					395	38.0787	81.5869	33.5822	39.799		Red (L) cones	69	0.534884			395	0.00742536	0.0130539	0.00587689	0.00557186				395	0.256705	0.00341557
396																					395.5	38.2354	82.2284	34.1564	40.09							395.5	0.00745591	0.0131565	0.00597737	0.00561261				395.5	0.258052	0.00345295
396.5																					396	38.3784	82.8662	34.7001	40.3656		Data from: Mahroo & Lamb., 2004 (Ref 52)					396	0.00748379	0.0132586	0.00607251	0.00565119				396	0.259299	0.00348854
397																					396.5	38.5085	83.4997	35.2141	40.6261		Steady-state cone pigment @ 4400 Cd/m2					396.5	0.00750915	0.01336	0.00616247	0.00568765				396.5	0.260451	0.00352238
397.5																					397	38.6264	84.1283	35.6995	40.8717		Fraction	0.0803738				397	0.00753215	0.0134605	0.00624741	0.00572204				397	0.261515	0.00355451
398																					397.5	38.733	84.7513	36.157	41.1029							397.5	0.00755293	0.0135602	0.00632747	0.00575441				397.5	0.262493	0.00358499
398.5							Coefficients (model: Y = B + C6·X6 + C5·X5 + C4·X4 + C3·X3 + C2·X2 + C1·X)														398	38.8289	85.368	36.5875	41.32							398	0.00757164	0.0136589	0.00640282	0.0057848				398	0.263392	0.00361385
399																					398.5	38.915	85.978	36.9919	41.5234							398.5	0.00758842	0.0137565	0.00647359	0.00581327				398.5	0.264215	0.00364112
399.5																					399	38.9918	86.5806	37.3711	41.7133							399	0.0076034	0.0138529	0.00653994	0.00583986				399	0.264968	0.00366686
400	38.4	87.8	39.7	43.4			Coefficient	Rods	Blue cone	Green cone	Red cone										399.5	39.0601	87.1752	37.7257	41.8901							399.5	0.00761672	0.013948	0.006602	0.00586462				399.5	0.265654	0.0036911
401							B	-1.24821e+06	779612	-768814	-132331										400	39.1206	87.7612	38.0567	42.0542							400	0.00762852	0.0140418	0.00665992	0.00588759				400	0.266278	0.00371389
402							C1	15487.9	-8821.75	9043.08	1335.94										401	39.2207	88.9056	38.6509	42.3453							401	0.00764803	0.0142249	0.0067639	0.00592835				401	0.267355	0.00375524
403							C2	-79.4865	39.7072	-43.9174	-5.33742										402	39.297	90.0096	39.1597	42.5892							402	0.00766292	0.0144015	0.00685295	0.00596249				402	0.268232	0.00379123
404							C3	0.215938	-0.0888634	0.1127	0.0105462										403	39.3544	91.0695	39.5893	42.7884							403	0.00767411	0.0145711	0.00692813	0.00599038				403	0.26894	0.00382216
405							C4	-0.000327477	9.88977e-05	-0.000161162	-1.03014e-05										404	39.3974	92.0816	39.9454	42.9453							404	0.00768249	0.0147331	0.00699045	0.00601234				404	0.269507	0.00384831
406							C5	2.62863e-07	-4.37984e-08	1.21777e-07	3.97874e-09										405	39.4302	93.0427	40.2336	43.0623							405	0.00768889	0.0148868	0.00704089	0.00602872				405	0.269961	0.00386997
407							C6	-8.72617e-11		-3.79942e-11											406	39.4569	93.9496	40.4593	43.1417							406	0.0076941	0.0150319	0.00708038	0.00603983				406	0.270329	0.00388742
408																					407	39.4813	94.7996	40.6277	43.1858							407	0.00769885	0.0151679	0.00710985	0.00604601				407	0.270634	0.00390093
409																					408	39.5069	95.5901	40.7438	43.1969							408	0.00770384	0.0152944	0.00713017	0.00604756				408	0.2709	0.00391075
410	40.1	97.2	38.7	41.9																	409	39.537	96.3188	40.8125	43.177							409	0.00770972	0.015411	0.00714218	0.00604478				409	0.271149	0.00391715
411																					410	39.5748	96.9835	40.8383	43.1284							410	0.00771709	0.0155174	0.0071467	0.00603798				410	0.271402	0.00392035
412																					411	39.6232	97.5824	40.8257	43.0531							411	0.00772652	0.0156132	0.0071445	0.00602743				411	0.271677	0.00392062
413																					412	39.6849	98.1137	40.7791	42.9531							412	0.00773855	0.0156982	0.00713635	0.00601343				412	0.271993	0.00391816
414																					413	39.7623	98.576	40.7025	42.8303							413	0.00775364	0.0157722	0.00712294	0.00599625				413	0.272367	0.00391321
415																					414	39.8577	98.9681	40.6	42.6868							414	0.00777226	0.0158349	0.00710499	0.00597615				414	0.272814	0.00390599
416																					415	39.9734	99.289	40.4751	42.5243							415	0.00779481	0.0158862	0.00708315	0.0059534				415	0.273349	0.00389671
417																					416	40.1111	99.5377	40.3317	42.3446							416	0.00782166	0.015926	0.00705805	0.00592825				416	0.273985	0.00388556
418																					417	40.2726	99.7137	40.1732	42.1496							417	0.00785316	0.0159542	0.0070303	0.00590094				417	0.274735	0.00387274
419																					418	40.4596	99.8164	40.0028	41.9409							418	0.00788961	0.0159706	0.00700048	0.00587173				418	0.275609	0.00385846
420	42.1	99.8	38.2	40.2																	419	40.6733	99.8455	39.8237	41.7203							419	0.00793129	0.0159753	0.00696914	0.00584084				419	0.276617	0.00384288
421																					420	40.9151	99.8011	39.6389	41.4892							420	0.00797844	0.0159682	0.0069368	0.00580849				420	0.27777	0.00382619
422																					421	41.186	99.683	39.4512	41.2494							421	0.00803126	0.0159493	0.00690397	0.00577492				421	0.279074	0.00380855
423																					422	41.4869	99.4916	39.2635	41.0024							422	0.00808994	0.0159187	0.00687111	0.00574033				422	0.280538	0.00379014
424																					423	41.8187	99.2272	39.0782	40.7495							423	0.00815464	0.0158764	0.00683868	0.00570493				423	0.282167	0.0037711
425																					424	42.1819	98.8904	38.8978	40.4923							424	0.00822546	0.0158225	0.00680711	0.00566892				424	0.283968	0.00375161
426																					425	42.577	98.4819	38.7245	40.2321							425	0.00830252	0.0157571	0.0067768	0.0056325				425	0.285944	0.00373179
427																					426	43.0045	98.0025	38.5607	39.9703							426	0.00838589	0.0156804	0.00674812	0.00559585				426	0.2881	0.00371179
428																					427	43.4646	97.4532	38.4082	39.7082							427	0.0084756	0.0155925	0.00672144	0.00555915				427	0.290439	0.00369175
429																					428	43.9574	96.835	38.2691	39.4471							428	0.00857169	0.0154936	0.00669709	0.00552259				428	0.292963	0.0036718
430	45.7	95.7	37.9	38.3																	429	44.4828	96.1494	38.145	39.1881							429	0.00867415	0.0153839	0.00667538	0.00548633				429	0.295673	0.00365206
431																					430	45.0408	95.3975	38.0378	38.9324							430	0.00878296	0.0152636	0.00665662	0.00545054				430	0.298571	0.00363266
432																					431	45.6312	94.581	37.9489	38.6812							431	0.00889808	0.015133	0.00664106	0.00541537				431	0.301656	0.0036137
433																					432	46.2535	93.7013	37.8799	38.4356							432	0.00901944	0.0149922	0.00662897	0.00538098				432	0.304928	0.00359529
434																					433	46.9075	92.7602	37.8319	38.1965							433	0.00914696	0.0148416	0.00662059	0.00534751				433	0.308386	0.00357754
435																					434	47.5925	91.7596	37.8064	37.965							434	0.00928054	0.0146815	0.00661611	0.0053151				434	0.312028	0.00356055
436																					435	48.308	90.7013	37.8043	37.7421							435	0.00942006	0.0145122	0.00661575	0.00528389				435	0.315852	0.00354441
437																					436	49.0532	89.5873	37.8267	37.5286							436	0.00956538	0.014334	0.00661968	0.00525401				436	0.319855	0.00352921
438																					437	49.8275	88.4197	37.8746	37.3255							437	0.00971635	0.0141472	0.00662806	0.00522557				437	0.324034	0.00351503
439																					438	50.6298	87.2007	37.9488	37.1336							438	0.00987281	0.0139521	0.00664104	0.00519871				438	0.328385	0.00350196
440	51.5	85.4	39.6	37.7																	439	51.4593	85.9326	38.05	36.9538							439	0.0100346	0.0137492	0.00665874	0.00517353				439	0.332903	0.00349006
441																					440	52.315	84.6175	38.1788	36.7867							440	0.0102014	0.0135388	0.00668128	0.00515013				440	0.337584	0.00347941
442																					441	53.1958	83.2581	38.3358	36.6331							441	0.0103732	0.0133213	0.00670876	0.00512863				441	0.342423	0.00347008
443																					442	54.1005	81.8566	38.5215	36.4937							442	0.0105496	0.0130971	0.00674125	0.00510912				442	0.347414	0.00346212
444																					443	55.0281	80.4156	38.7362	36.3692							443	0.0107305	0.0128665	0.00677883	0.00509168				443	0.35255	0.0034556
445																					444	55.9772	78.9376	38.9802	36.2601							444	0.0109155	0.01263	0.00682154	0.00507642				444	0.357827	0.00345056
446																					445	56.9465	77.4252	39.2539	36.1672							445	0.0111046	0.012388	0.00686943	0.0050634				445	0.363236	0.00344706
447																					446	57.9347	75.8811	39.5573	36.0908							446	0.0112973	0.012141	0.00692252	0.00505271				446	0.368771	0.00344514
448																					447	58.9404	74.308	39.8904	36.0316							447	0.0114934	0.0118893	0.00698082	0.00504442				447	0.374425	0.00344485
449																					448	59.9623	72.7085	40.2534	35.9899							448	0.0116926	0.0116334	0.00704434	0.00503859				448	0.38019	0.00344621
450	60.5	69.5	42.9	36.3																	449	60.9987	71.0853	40.6461	35.9664							449	0.0118947	0.0113737	0.00711307	0.00503529				449	0.386059	0.00344927
451																					450	62.0483	69.4413	41.0684	35.9613							450	0.0120994	0.0111106	0.00718697	0.00503458				450	0.392023	0.00345405
452																					451	63.1095	67.7791	41.5201	35.975							451	0.0123063	0.0108447	0.00726602	0.0050365				451	0.398074	0.00346059
453																					452	64.1807	66.1016	42.001	36.008							452	0.0125152	0.0105763	0.00735017	0.00504112				452	0.404203	0.00346889
454																					453	65.2604	64.4115	42.5106	36.0604							453	0.0127258	0.0103058	0.00743936	0.00504846				453	0.410403	0.00347899
455																					454	66.347	62.7115	43.0488	36.1327							454	0.0129377	0.0100338	0.00753354	0.00505858				454	0.416663	0.0034909
456																					455	67.4389	61.0045	43.615	36.225							455	0.0131506	0.00976072	0.00763262	0.0050715				455	0.422977	0.00350462
457																					456	68.5345	59.2931	44.2087	36.3376							456	0.0133642	0.0094869	0.00773652	0.00508726				456	0.429333	0.00352018
458																					457	69.632	57.5802	44.8294	36.4706							457	0.0135782	0.00921283	0.00784514	0.00510589				457	0.435724	0.00353757
459																					458	70.73	55.8684	45.4766	36.6243							458	0.0137923	0.00893894	0.0079584	0.0051274				458	0.442139	0.0035568
460	71.8	50.5	48.1	38																	459	71.8267	54.1603	46.1495	36.7988							459	0.0140062	0.00866565	0.00807617	0.00515183				459	0.448571	0.00357787
461																					460	72.9204	52.4587	46.8476	36.9941							460	0.0142195	0.0083934	0.00819833	0.00517917				460	0.455009	0.00360077
462																					461	74.0096	50.7662	47.5701	37.2103							461	0.0144319	0.00812259	0.00832477	0.00520945				461	0.461443	0.0036255
463																					462	75.0926	49.0852	48.3163	37.4476							462	0.0146431	0.00785364	0.00845536	0.00524267				462	0.467866	0.00365205
464																					463	76.1677	47.4184	49.0854	37.7059							463	0.0148527	0.00758695	0.00858994	0.00527883				463	0.474267	0.00368041
465																					464	77.2334	45.7682	49.8765	37.9852							464	0.0150605	0.00732291	0.00872839	0.00531793				464	0.480637	0.00371056
466																					465	78.2879	44.1369	50.6888	38.2855							465	0.0152661	0.0070619	0.00887054	0.00535997				465	0.486966	0.00374249
467																					466	79.3298	42.5269	51.5214	38.6067							466	0.0154693	0.00680431	0.00901624	0.00540494				466	0.493246	0.00377617
468																					467	80.3573	40.9405	52.3733	38.9488							467	0.0156697	0.00655048	0.00916533	0.00545284				467	0.499467	0.00381158
469																					468	81.369	39.3799	53.2437	39.3117							468	0.015867	0.00630078	0.00931765	0.00550363				468	0.50562	0.0038487
470	83	35.5	55.5	41																	469	82.3633	37.8471	54.1315	39.6951							469	0.0160608	0.00605553	0.00947301	0.00555732				469	0.511696	0.00388749
471																					470	83.3386	36.3442	55.0357	40.0991							470	0.016251	0.00581507	0.00963125	0.00561387				470	0.517686	0.00392793
472																					471	84.2935	34.8731	55.9554	40.5233							471	0.0164372	0.00557969	0.00979219	0.00567326				471	0.523581	0.00396999
473																					472	85.2264	33.4356	56.8894	40.9676							472	0.0166192	0.0053497	0.00995564	0.00573546				472	0.529372	0.00401363
474																					473	86.136	32.0335	57.8367	41.4317							473	0.0167965	0.00512536	0.0101214	0.00580044				473	0.535051	0.00405881
475																					474	87.0207	30.6684	58.7962	41.9155							474	0.016969	0.00490695	0.0102893	0.00586817				474	0.540609	0.0041055
476																					475	87.8793	29.3418	59.7668	42.4187							475	0.0171365	0.00469469	0.0104592	0.00593861				475	0.546038	0.00415364
477																					476	88.7104	28.0551	60.7474	42.9409							476	0.0172985	0.00448882	0.0106308	0.00601173				476	0.551329	0.0042032
478																					477	89.5125	26.8096	61.7368	43.4819							477	0.0174549	0.00428953	0.0108039	0.00608747				477	0.556475	0.00425414
479																					478	90.2846	25.6063	62.734	44.0413							478	0.0176055	0.00409701	0.0109784	0.00616579				478	0.561469	0.00430639
480	92.4	24.8	63.7	46.1																	479	91.0252	24.4464	63.7378	44.6189							479	0.0177499	0.00391142	0.0111541	0.00624664				479	0.566301	0.00435992
481																					480	91.7333	23.3306	64.7469	45.2141							480	0.017888	0.0037329	0.0113307	0.00632997				480	0.570966	0.00441467
482																					481	92.4077	22.2598	65.7604	45.8267							481	0.0180195	0.00356156	0.0115081	0.00641574				481	0.575455	0.00447058
483																					482	93.0472	21.2344	66.7769	46.4563							482	0.0181442	0.0033975	0.011686	0.00650388				482	0.579762	0.00452761
484																					483	93.6509	20.2549	67.7953	47.1023							483	0.0182619	0.00324078	0.0118642	0.00659432				483	0.58388	0.00458568
485																					484	94.2176	19.3216	68.8145	47.7645							484	0.0183724	0.00309145	0.0120425	0.00668703				484	0.587803	0.00464475
486																					485	94.7463	18.4345	69.8333	48.4423							485	0.0184755	0.00294952	0.0122208	0.00678192				485	0.591524	0.00470475
487																					486	95.2363	17.5936	70.8504	49.1352							486	0.0185711	0.00281498	0.0123988	0.00687893				486	0.595038	0.00476562
488																					487	95.6865	16.7987	71.8648	49.8429							487	0.0186589	0.00268779	0.0125763	0.006978				487	0.598338	0.00482729
489																					488	96.0963	16.0492	72.8752	50.5647							488	0.0187388	0.00256788	0.0127532	0.00707906				488	0.601419	0.00488969
490	98.2	15.9	73.1	52.1																	489	96.4647	15.3447	73.8806	51.3002							489	0.0188106	0.00245515	0.0129291	0.00718203				489	0.604276	0.00495277
491																					490	96.7911	14.6842	74.8796	52.0488							490	0.0188743	0.00234947	0.0131039	0.00728683				490	0.606905	0.00501644
492																					491	97.0747	14.0668	75.8713	52.81							491	0.0189296	0.00225068	0.0132775	0.00739341				491	0.609299	0.00508064
493																					492	97.3151	13.4912	76.8544	53.5833							492	0.0189765	0.00215859	0.0134495	0.00750166				492	0.611456	0.0051453
494																					493	97.5117	12.9561	77.8279	54.3681							493	0.0190148	0.00207298	0.0136199	0.00761153				493	0.613371	0.00521033
495																					494	97.6638	12.4599	78.7905	55.1637							494	0.0190444	0.00199358	0.0137883	0.00772292				494	0.61504	0.00527567
496																					495	97.7712	12.0006	79.7412	55.9696							495	0.0190654	0.00192009	0.0139547	0.00783575				495	0.616459	0.00534123
497																					496	97.8333	11.5762	80.6789	56.7852							496	0.0190775	0.00185219	0.0141188	0.00794993				496	0.617627	0.00540695
498																					497	97.85	11.1845	81.6026	57.6099							497	0.0190807	0.00178952	0.0142805	0.00806539				497	0.618539	0.00547273
499																					498	97.8208	10.8228	82.5111	58.4431							498	0.0190751	0.00173165	0.0144394	0.00818203				498	0.619193	0.00553849
500	99.5	10.6	82.3	59.4																	499	97.7456	10.4885	83.4034	59.284							499	0.0190604	0.00167816	0.0145956	0.00829977				499	0.619587	0.00560416
501																					500	97.6243	10.1785	84.2784	60.1322							500	0.0190367	0.00162857	0.0147487	0.00841851				500	0.619719	0.00566965
502																					501	97.4566	9.88961	85.1352	60.9868							501	0.019004	0.00158234	0.0148987	0.00853816				501	0.619587	0.00573487
503																					502	97.2427	9.61824	85.9728	61.8474							502	0.0189623	0.00153892	0.0150452	0.00865863				502	0.619191	0.00579974
504																					503	96.9825	9.36064	86.7902	62.7131							503	0.0189116	0.0014977	0.0151883	0.00877983				503	0.618529	0.00586417
505																					504	96.676	9.11278	87.5864	63.5833							504	0.0188518	0.00145804	0.0153276	0.00890166				504	0.6176	0.00592806
506																					505	96.3235	8.87035	88.3605	64.4573							505	0.0187831	0.00141926	0.0154631	0.00902402				505	0.616404	0.00599134
507																					506	95.9251	8.62877	89.1116	65.3345							506	0.0187054	0.0013806	0.0155945	0.00914682				506	0.614941	0.0060539
508																					507	95.4811	8.38318	89.8388	66.2141							507	0.0186188	0.00134131	0.0157218	0.00926997				507	0.613212	0.00611566
509																					508	94.9918	8.12842	90.5412	67.0954							508	0.0185234	0.00130055	0.0158447	0.00939335				508	0.611216	0.00617652
510	95	5.3	90.4	67																	509	94.4575	7.85905	91.2181	67.9777							509	0.0184192	0.00125745	0.0159632	0.00951688				509	0.608956	0.00623638
511																					510	93.8787	7.56933	91.8685	68.8604							510	0.0183064	0.00121109	0.016077	0.00964045				510	0.606431	0.00629516
512																					511	93.256	7.25324	92.4918	69.7426							511	0.0181849	0.00116052	0.0161861	0.00976397				511	0.603644	0.00635274
513																					512	92.5897	6.90441	93.0872	70.6237							512	0.018055	0.00110471	0.0162903	0.00988732				512	0.600597	0.00640903
514																					513	91.8805	6.5162	93.6539	71.503							513	0.0179167	0.00104259	0.0163894	0.0100104				513	0.59729	0.00646394
515																					514	91.1292	6.08162	94.1912	72.3796							514	0.0177702	0.00097306	0.0164835	0.0101331				514	0.593728	0.00651737
516																					515	90.3363	5.59339	94.6985	73.253							515	0.0176156	0.000894942	0.0165722	0.0102554				515	0.589913	0.0065692
517																					516	89.5026	5.04386	95.1751	74.1223							516	0.017453	0.000807018	0.0166556	0.0103771				516	0.585847	0.00661934
518																					517	88.6291	4.42509	95.6205	74.9868							517	0.0172827	0.000708015	0.0167336	0.0104982				517	0.581535	0.00666768
519																					518	87.7165	3.72878	96.034	75.8459							518	0.0171047	0.000596605	0.0168059	0.0106184				518	0.576979	0.00671412
520	85.5	3	96.9	75.7																	519	86.7657	2.94628	96.415	76.6986							519	0.0169193	0.000471404	0.0168726	0.0107378				519	0.572183	0.00675855
521																					520	85.7778	2.0686	96.7632	77.5444							520	0.0167267	0.000330976	0.0169336	0.0108562				520	0.567152	0.00680086
522																					521	84.7538	1.0864	97.0779	78.3825							521	0.016527	0.000173824	0.0169886	0.0109736				521	0.56189	0.00684095
523																					522	83.6947	0	97.3587	79.2121							522	0.0163205	0	0.0170378	0.0110897				522	0.556403	0.00687877
524																					523	82.6017	0	97.6053	80.0326							523	0.0161073	0	0.0170809	0.0112046				523	0.550792	0.00692194
525																					524	81.4759	0	97.8172	80.8432							524	0.0158878	0	0.017118	0.011318				524	0.544975	0.00696341
526																					525	80.3186	0	97.9941	81.6431							525	0.0156621	0	0.017149	0.01143				525	0.538959	0.00700315
527																					526	79.131	0	98.1357	82.4317							526	0.0154305	0	0.0171737	0.0115404				526	0.53275	0.00704112
528																					527	77.9143	0	98.2416	83.2082							527	0.0151933	0	0.0171923	0.0116491				527	0.526356	0.00707727
529																					528	76.67	0	98.3116	83.9719							528	0.0149507	0	0.0172045	0.0117561				528	0.519783	0.00711157
530	72.5		99.9	84.4																	529	75.3995	0	98.3455	84.7221							529	0.0147029	0	0.0172105	0.0118611				529	0.513038	0.00714398
531																					530	74.104	0	98.3432	85.4581							530	0.0144503	0	0.0172101	0.0119641				530	0.50613	0.00717446
532																					531	72.7852	0	98.3044	86.1791							531	0.0141931	0	0.0172033	0.0120651				531	0.499066	0.00720297
533																					532	71.4444	0	98.2292	86.8846							532	0.0139317	0	0.0171901	0.0121638				532	0.491854	0.0072295
534																					533	70.0833	0	98.1173	87.5738							533	0.0136662	0	0.0171705	0.0122603				533	0.484501	0.00725399
535																					534	68.7033	0	97.9687	88.246							534	0.0133971	0	0.0171445	0.0123544				534	0.477017	0.00727643
536																					535	67.306	0	97.7835	88.9006							535	0.0131247	0	0.0171121	0.0124461				535	0.46941	0.00729679
537																					536	65.893	0	97.5617	89.5368							536	0.0128491	0	0.0170733	0.0125351				536	0.461689	0.00731503
538																					537	64.4661	0	97.3033	90.154							537	0.0125709	0	0.0170281	0.0126216				537	0.453862	0.00733114
539																					538	63.0267	0	97.0084	90.7516							538	0.0122902	0	0.0169765	0.0127052				538	0.445939	0.00734509
540	58.1		98.6	92.2																	539	61.5767	0	96.6772	91.329							539	0.0120074	0	0.0169185	0.0127861				539	0.437928	0.00735685
541																					540	60.1176	0	96.3099	91.8854							540	0.0117229	0	0.0168542	0.012864				540	0.429839	0.00736642
542																					541	58.6513	0	95.9065	92.4203							541	0.011437	0	0.0167836	0.0129388				541	0.421682	0.00737377
543																					542	57.1793	0	95.4675	92.9331							542	0.01115	0	0.0167068	0.0130106				542	0.413465	0.00737888
544																					543	55.7036	0	94.9931	93.4231							543	0.0108622	0	0.0166238	0.0130792				543	0.405199	0.00738174
545																					544	54.2257	0	94.4835	93.8898							544	0.010574	0	0.0165346	0.0131446				544	0.396892	0.00738233
546																					545	52.7475	0	93.9391	94.3326							545	0.0102858	0	0.0164393	0.0132066				545	0.388556	0.00738065
547																					546	51.2707	0	93.3603	94.7509							546	0.00999778	0	0.0163381	0.0132651				546	0.380199	0.00737669
548																					547	49.797	0	92.7475	95.1442							547	0.00971042	0	0.0162308	0.0133202				547	0.371831	0.00737043
549																					548	48.3283	0	92.1011	95.5119							548	0.00942401	0	0.0161177	0.0133717				548	0.363463	0.00736188
550	43.4		92.4	97.9																	549	46.8662	0	91.4217	95.8536							549	0.00913891	0	0.0159988	0.0134195				549	0.355103	0.00735102
551																					550	45.4125	0	90.7097	96.1687							550	0.00885544	0	0.0158742	0.0134636				550	0.346761	0.00733785
552																					551	43.969	0	89.9656	96.4567							551	0.00857395	0	0.015744	0.0135039				551	0.338448	0.00732238
553																					552	42.5373	0	89.1901	96.7171							552	0.00829477	0	0.0156083	0.0135404				552	0.330173	0.00730461
554																					553	41.1191	0	88.3838	96.9495							553	0.00801823	0	0.0154672	0.0135729				553	0.321946	0.00728453
555																					554	39.7162	0	87.5472	97.1534							554	0.00774467	0	0.0153208	0.0136015				554	0.313776	0.00726216
556																					555	38.3302	0	86.6811	97.3284							555	0.00747439	0	0.0151692	0.013626				555	0.305672	0.0072375
557																					556	36.9627	0	85.7861	97.4741							556	0.00720773	0	0.0150126	0.0136464				556	0.297644	0.00721056
558																					557	35.6153	0	84.863	97.5901							557	0.00694499	0	0.014851	0.0136626				557	0.289701	0.00718134
559																					558	34.2897	0	83.9125	97.6759							558	0.00668648	0	0.0146847	0.0136746				558	0.281852	0.00714987
560	31.5		82.6	99.9																	559	32.9872	0	82.9354	97.7314							559	0.00643251	0	0.0145137	0.0136824				559	0.274105	0.00711615
561																					560	31.7095	0	81.9325	97.756							560	0.00618335	0	0.0143382	0.0136858				560	0.26647	0.0070802
562																					561	30.458	0	80.9046	97.7496							561	0.00593931	0	0.0141583	0.0136849				561	0.258955	0.00704204
563																					562	29.234	0	79.8527	97.7117							562	0.00570064	0	0.0139742	0.0136796				562	0.251568	0.00700169
564																					563	28.039	0	78.7776	97.6422							563	0.00546761	0	0.0137861	0.0136699				563	0.244317	0.00695917
565																					564	26.8743	0	77.6802	97.5407							564	0.00524049	0	0.013594	0.0136557				564	0.237209	0.0069145
566																					565	25.741	0	76.5614	97.407							565	0.0050195	0	0.0133982	0.013637				565	0.230251	0.0068677
567																					566	24.6405	0	75.4222	97.2409							566	0.00480489	0	0.0131989	0.0136137				566	0.223452	0.00681881
568																					567	23.5737	0	74.2636	97.0423							567	0.00459687	0	0.0129961	0.0135859				567	0.216817	0.00676785
569																					568	22.5417	0	73.0867	96.8109							568	0.00439564	0	0.0127902	0.0135535				568	0.210352	0.00671485
570	22.7		70.2	97.7																	569	21.5456	0	71.8923	96.5466							569	0.00420139	0	0.0125811	0.0135165				569	0.204064	0.00665984
571																					570	20.5862	0	70.6816	96.2492							570	0.00401431	0	0.0123693	0.0134749				570	0.197958	0.00660286
572																					571	19.6643	0	69.4556	95.9188							571	0.00383454	0	0.0121547	0.0134286				571	0.192039	0.00654394
573																					572	18.7807	0	68.2154	95.5552							572	0.00366224	0	0.0119377	0.0133777				572	0.186311	0.00648312
574																					573	17.936	0	66.9621	95.1583							573	0.00349751	0	0.0117184	0.0133222				573	0.18078	0.00642044
575																					574	17.1307	0	65.6968	94.7282							574	0.00334048	0	0.0114969	0.0132619				574	0.175447	0.00635593
576																					575	16.3653	0	64.4206	94.2648							575	0.00319123	0	0.0112736	0.0131971				575	0.170316	0.00628964
577																					576	15.6401	0	63.1347	93.7683							576	0.00304982	0	0.0110486	0.0131276				576	0.165391	0.00622161
578																					577	14.9554	0	61.8402	93.2385							577	0.0029163	0	0.010822	0.0130534				577	0.160671	0.00615189
579																					578	14.3112	0	60.5383	92.6757							578	0.00279069	0	0.0105942	0.0129746				578	0.15616	0.00608053
580	15.8		56	91.4																	579	13.7077	0	59.2302	92.08							579	0.002673	0	0.0103653	0.0128912				579	0.151857	0.00600756
581																					580	13.1446	0	57.917	91.4514							580	0.00256319	0	0.0101355	0.0128032				580	0.147762	0.00593305
582																					581	12.6217	0	56.6	90.7902							581	0.00246123	0	0.009905	0.0127106				581	0.143875	0.00585703
583																					582	12.1387	0	55.2803	90.0966							582	0.00236704	0	0.00967405	0.0126135				582	0.140194	0.00577958
584																					583	11.6949	0	53.9591	89.3708							583	0.00228051	0	0.00944284	0.0125119				583	0.136717	0.00570073
585																					584	11.2899	0	52.6376	88.613							584	0.00220153	0	0.00921159	0.0124058				584	0.13344	0.00562055
586																					585	10.9227	0	51.3172	87.8237							585	0.00212992	0	0.0089805	0.0122953				585	0.130361	0.00553908
587																					586	10.5924	0	49.9988	87.003							586	0.00206552	0	0.00874979	0.0121804				586	0.127474	0.0054564
588																					587	10.2979	0	48.6839	86.1513							587	0.00200809	0	0.00851968	0.0120612				587	0.124775	0.00537256
589																					588	10.0379	0	47.3735	85.2692							588	0.00195739	0	0.00829036	0.0119377				588	0.122255	0.00528761
590	11		42.7	82.2																	589	9.81099	0	46.0689	84.3568							589	0.00191314	0	0.00806206	0.01181				589	0.119909	0.00520163
591																					590	9.61552	0	44.7713	83.4148							590	0.00187503	0	0.00783498	0.0116781				590	0.117727	0.00511467
592																					591	9.44972	0	43.4819	82.4437							591	0.0018427	0	0.00760933	0.0115421				591	0.115702	0.00502681
593																					592	9.3116	0	42.2018	81.4438							592	0.00181576	0	0.00738532	0.0114021				592	0.113821	0.00493809
594																					593	9.199	0	40.9323	80.4159							593	0.0017938	0	0.00716315	0.0112582				593	0.112074	0.0048486
595																					594	9.10954	0	39.6745	79.3605							594	0.00177636	0	0.00694304	0.0111105				594	0.110448	0.00475841
596																					595	9.04067	0	38.4296	78.2782							595	0.00176293	0	0.00672518	0.0109589				595	0.108931	0.00466757
597																					596	8.98961	0	37.1987	77.1697							596	0.00175297	0	0.00650977	0.0108038				596	0.107506	0.00457615
598																					597	8.95337	0	35.983	76.0358							597	0.00174591	0	0.00629702	0.010645				597	0.106159	0.00448424
599																					598	8.92877	0	34.7835	74.8771							598	0.00174111	0	0.0060871	0.0104828				598	0.104872	0.0043919
600	7.3		31.7	70.9																	599	8.91237	0	33.6013	73.6944							599	0.00173791	0	0.00588023	0.0103172				599	0.103626	0.00429921
601																					600	8.90051	0	32.4376	72.4886							600	0.0017356	0	0.00567658	0.0101484				600	0.102402	0.00420623
602																					601	8.8893	0	31.2933	71.2605							601	0.00173341	0	0.00547633	0.00997647				601	0.10118	0.00411305
603																					602	8.87461	0	30.1696	70.0111							602	0.00173055	0	0.00527967	0.00980155				602	0.0999363	0.00401973
604																					603	8.85205	0	29.0673	68.7411							603	0.00172615	0	0.00508678	0.00962376				603	0.0986477	0.00392635
605																					604	8.81699	0	27.9875	67.4518							604	0.00171931	0	0.00489781	0.00944325				604	0.0972889	0.003833
606																					605	8.76452	0	26.9311	66.1439							605	0.00170908	0	0.00471294	0.00926015				605	0.0958335	0.00373974
607																					606	8.68948	0	25.899	64.8187							606	0.00169445	0	0.00453233	0.00907462				606	0.0942532	0.00364666
608																					607	8.58643	0	24.8921	63.4772							607	0.00167435	0	0.00435612	0.0088868				607	0.0925185	0.00355383
609																					608	8.44964	0	23.9113	62.1205							608	0.00164768	0	0.00418447	0.00869687				608	0.0905981	0.00346132
610	4.7		23.2	58.9																	609	8.27311	0	22.9573	60.7499							609	0.00161326	0	0.00401752	0.00850498				609	0.0884593	0.00336923
611																					610	8.05053	0	22.0309	59.3665							610	0.00156985	0	0.0038554	0.00831131				610	0.0860675	0.00327763
612																					611	7.7753	0	21.1328	57.9717							611	0.00151618	0	0.00369824	0.00811603				611	0.0833866	0.0031866
613																					612	7.44051	0	20.2638	56.5667							612	0.0014509	0	0.00354616	0.00791934				612	0.0803787	0.00309621
614																					613	7.03895	0	19.4244	55.1529							613	0.00137259	0	0.00339926	0.00772141				613	0.0770042	0.00300656
615																					614	6.56305	0	18.6152	53.7318							614	0.0012798	0	0.00325766	0.00752245				614	0.0732217	0.00291771
616																					615	6.00496	0	17.8368	52.3047							615	0.00117097	0	0.00312144	0.00732266				615	0.0689878	0.00282975
617																					616	5.35646	0	17.0897	50.8732							616	0.00104451	0	0.0029907	0.00712225				616	0.0642573	0.00274275
618																					617	4.60901	0	16.3743	49.4389							617	0.000898757	0	0.0028655	0.00692144				617	0.0589833	0.00265681
619																					618	3.75371	0	15.6909	48.0032							618	0.000731973	0	0.00274591	0.00672045				618	0.0531166	0.002572
620	3.7		15.5	44.9																	619	2.7813	0	15.0399	46.5679							619	0.000542354	0	0.00263199	0.0065195				619	0.0466062	0.00248839
621																					620	1.68217	0	14.4216	45.1345							620	0.000328024	0	0.00252378	0.00631884				620	0.0393989	0.00240607
622																					621	0.446337	0	13.8361	43.705							621	8.70356e-05	0	0.00242131	0.0061187				621	0.0314396	0.00232512
623																					622	0	0	13.2835	42.281							622	0	0	0.00232462	0.00591934				622	0.0279395	0.00224561
624																					623	0	0	12.764	40.8644							623	0	0	0.00223371	0.00572101				623	0.0269693	0.00216762
625																					624	0	0	12.2775	39.457							624	0	0	0.00214857	0.00552398				624	0.026019	0.00209124
626																					625	0	0	11.824	38.0608							625	0	0	0.00206919	0.00532852				625	0.0250895	0.00201654
627																					626	0	0	11.4032	36.6778							626	0	0	0.00199555	0.0051349				626	0.0241819	0.00194359
628																					627	0	0	11.0149	35.31							627	0	0	0.00192761	0.0049434				627	0.0232971	0.00187247
629																					628	0	0	10.6589	33.9595							628	0	0	0.0018653	0.00475433				628	0.0224359	0.00180326
630			11.2	31.8																	629	0	0	10.3347	32.6284							629	0	0	0.00180856	0.00456798				629	0.0215995	0.00173603
631																					630	0	0	10.0418	31.319							630	0	0	0.00175731	0.00438466				630	0.0207885	0.00167085
632																					631	0	0	9.77968	30.0334							631	0	0	0.00171144	0.00420467				631	0.020004	0.0016078
633																					632	0	0	9.54768	28.7739							632	0	0	0.00167084	0.00402835				632	0.0192469	0.00154694
634																					633	0	0	9.34503	27.543							633	0	0	0.00163538	0.00385602				633	0.0185179	0.00148835
635																					634	0	0	9.17089	26.343							634	0	0	0.0016049	0.00368802				634	0.017818	0.0014321
636																					635	0	0	9.0243	25.1763							635	0	0	0.00157925	0.00352469				635	0.0171479	0.00137824
637																					636	0	0	8.90421	24.0456							636	0	0	0.00155824	0.00336638				636	0.0165086	0.00132686
638																					637	0	0	8.80948	22.9533							637	0	0	0.00154166	0.00321346				637	0.0159007	0.001278
639																					638	0	0	8.73884	21.9021							638	0	0	0.0015293	0.0030663				638	0.0153252	0.00123174
640			7.5	21.4																	639	0	0	8.69092	20.8947							639	0	0	0.00152091	0.00292526				639	0.0147826	0.00118814
641																					640	0	0	8.66425	19.9338							640	0	0	0.00151624	0.00279073				640	0.0142739	0.00114725
642																					641	0	0	8.65722	19.0222							641	0	0	0.00151501	0.00266311				641	0.0137997	0.00110913
643																					642	0	0	8.66812	18.1628							642	0	0	0.00151692	0.00254279				642	0.0133606	0.00107384
644																					643	0	0	8.69512	17.3585							643	0	0	0.00152165	0.00243019				643	0.0129574	0.00104144
645																					644	0	0	8.73626	16.6123							644	0	0	0.00152885	0.00232572				644	0.0125907	0.00101196
646																					645	0	0	8.78945	15.9271							645	0	0	0.00153815	0.0022298				645	0.0122611	0.00098547
647																					646	0	0	8.85248	15.3062							646	0	0	0.00154918	0.00214287				646	0.0119692	0.000962007
648																					647	0	0	8.923	14.7527							647	0	0	0.00156152	0.00206537				647	0.0117155	0.000941617
649																					648	0	0	8.99852	14.2697							648	0	0	0.00157474	0.00199775				648	0.0115006	0.000924344
650				12.7																	649	0	0	9.07643	13.8606							649	0	0	0.00158838	0.00194048				649	0.0113249	0.000910225
651																					650	0	0	9.15396	13.5286							650	0	0	0.00160194	0.00189401				650	0.011189	0.000899299
652																					651	0	0	9.2282	13.2773							651	0	0	0.00161493	0.00185883				651	0.0110932	0.000891599
653																					652	0	0	9.29609	13.1101							652	0	0	0.00162682	0.00183541				652	0.0110379	0.000887157
654																					653	0	0	9.35443	13.0305							653	0	0	0.00163702	0.00182427				653	0.0110235	0.000886001
655																					654	0	0	9.39985	13.0421							654	0	0	0.00164497	0.00182589				654	0.0110503	0.000888157
656																					655	0	0	9.42882	13.1485							655	0	0	0.00165004	0.00184079				655	0.0111186	0.000893646
657																					656	0	0	9.43767	13.3536							656	0	0	0.00165159	0.0018695				656	0.0112286	0.000902487
658																					657	0	0	9.42255	13.661							657	0	0	0.00164895	0.00191254				657	0.0113805	0.000914697
659																					658	0	0	9.37945	14.0746							658	0	0	0.0016414	0.00197045				658	0.0115745	0.000930287
660																					659	0	0	9.30417	14.5985							659	0	0	0.00162823	0.00204379				659	0.0118106	0.000949266
661																					660	0	0	9.19237	15.2364							660	0	0	0.00160866	0.0021331				660	0.012089	0.000971639
662																					661	0	0	9.03949	15.9926							661	0	0	0.00158191	0.00223897				661	0.0124096	0.000997408
663																					662	0	0	8.84083	16.8712							662	0	0	0.00154714	0.00236196				662	0.0127724	0.00102657
664																					663	0	0	8.59147	17.8762							663	0	0	0.00150351	0.00250267				663	0.0131774	0.00105912
665																					664	0	0	8.28633	19.0121							664	0	0	0.00145011	0.00266169				664	0.0136243	0.00109504
666																					665	0	0	7.92012	20.283							665	0	0	0.00138602	0.00283962				665	0.014113	0.00113432
667																					666	0	0	7.48736	21.6935							666	0	0	0.00131029	0.00303709				666	0.0146434	0.00117694
668																					667	0	0	6.98238	23.248							667	0	0	0.00122192	0.00325472				667	0.015215	0.00122288
669																					668	0	0	6.39929	24.951							668	0	0	0.00111988	0.00349315				668	0.0158275	0.00127212
670																					669	0	0	5.73201	26.8072							669	0	0	0.0010031	0.00375301				669	0.0164805	0.0013246
671																					670	0	0	4.97424	28.8213							670	0	0	0.000870493	0.00403498				670	0.0171736	0.00138031
672																					671	0	0	4.11948	30.9979							671	0	0	0.000720909	0.0043397				671	0.0179062	0.00143919
673																					672	0	0	3.16099	33.3419							672	0	0	0.000553173	0.00466787				672	0.0186778	0.00150121
674																					673	0	0	2.09182	35.8583							673	0	0	0.000366069	0.00502017				673	0.0194876	0.0015663
675																					674	0	0	0.904819	38.552							674	0	0	0.000158343	0.00539729				674	0.020335	0.0016344
676																					675	0	0	0	41.4281							675	0	0	0	0.00579993				675	0.0214061	0.00172049
677																					676	0	0	0	44.4917							676	0	0	0	0.00622883				676	0.0229891	0.00184772
678																					677	0	0	0	47.7479							677	0	0	0	0.00668471				677	0.0246716	0.00198295
679																					678	0	0	0	51.2021							678	0	0	0	0.0071683				678	0.0264564	0.0021264
680																					679	0	0	0	54.8596							679	0	0	0	0.00768035				679	0.0283462	0.0022783
681																					680	0	0	0	58.7259							680	0	0	0	0.00822163				680	0.030344	0.00243886
682																					681	0	0	0	62.8064							681	0	0	0	0.0087929				681	0.0324524	0.00260832
683																					682	0	0	0	67.1068							682	0	0	0	0.00939495				682	0.0346744	0.00278692
684																					683	0	0	0	71.6327							683	0	0	0	0.0100286				683	0.0370129	0.00297487
685																					684	0	0	0	76.3898							684	0	0	0	0.0106946				684	0.039471	0.00317243
686																					685	0	0	0	81.3839							685	0	0	0	0.0113938				685	0.0420515	0.00337984
687																					686	0	0	0	86.6211							686	0	0	0	0.0121269				686	0.0447575	0.00359733
688																					687	0	0	0	92.1071							687	0	0	0	0.012895				687	0.0475922	0.00382517
689																					688	0	0	0	97.8482							688	0	0	0	0.0136987				688	0.0505586	0.00406359
690																					689	0	0	0	100							689	0	0	0	0.014				689	0.0516705	0.00415295
691																					690	0	0	0	100							690	0	0	0	0.014				690	0.0516705	0.00415295
692																					691	0	0	0	100							691	0	0	0	0.014				691	0.0516705	0.00415295
693																					692	0	0	0	100							692	0	0	0	0.014				692	0.0516705	0.00415295
694																					693	0	0	0	100							693	0	0	0	0.014				693	0.0516705	0.00415295
695																					694	0	0	0	100							694	0	0	0	0.014				694	0.0516705	0.00415295
696																					695	0	0	0	100							695	0	0	0	0.014				695	0.0516705	0.00415295
697																					696	0	0	0	100							696	0	0	0	0.014				696	0.0516705	0.00415295
698																					697	0	0	0	100							697	0	0	0	0.014				697	0.0516705	0.00415295
699																					698	0	0	0	100							698	0	0	0	0.014				698	0.0516705	0.00415295
700																					699	0	0	0	100							699	0	0	0	0.014				699	0.0516705	0.00415295
																					700	0	0	0	100							700	0	0	0	0.014				700	0.0516705	0.00415295

## Sheet: Section B(b1)
Section B - part a - Sizes of RPE melanosomes
Segmented granules
											Histogram of sphere-equivalent diameters of melanosomes											Discretization of melanosome sphere-equivalent diameter: 9 classes
											Plotted together with Gaussian fit
																						Bin width = 0.125 μm
																						Class #	Bin_freq	Cumulative freq	Avg Diameter (µm)
																						0	0.00226595	0.00247889	0.25
																						1	0.0166691	0.0192637	0.375
																						2	0.0723713	0.0919845	0.5
																						3	0.185753	0.278243	0.625
																						4	0.282184	0.560603	0.75
																						5	0.25386	0.814088	0.875
																						6	0.135226	0.948831	1
																						7	0.042616	0.991206	1.125
																						8	0.00793472	0.99908	1.25
ROI#	Area (pixels)	Circ	AspectRatio	Roundness	Waist (pixels)	Length (pixel)	Waist (um)	Length (um)	Volume (um3)	Sphere-equivalent diameter (um)
1	3064	0.674	2155	0.464	42.546	91.6939	0.688471	1.48377	0.368246	0.889296
2	795	0.84	1374	0.728	27.1459	37.2883	0.43927	0.603393	0.0609624	0.488301
3	3130	0.721	2097	0.477	43.6	91.4046	0.705527	1.47909	0.385497	0.902972
4	3253	0.564	3196	0.313	36.0055	115.034	0.582635	1.86145	0.33086	0.858121
5	4626	0.759	1933	0.517	55.1827	106.736	0.892957	1.72719	0.721106	1.11259
6	2796	0.797	1706	0.586	45.6744	77.9426	0.739094	1.26125	0.360745	0.883216
7	4722	0.502	3636	0.275	40.6616	147.86	0.657978	2.39265	0.542376	1.01181
8	2684	0.884	1239	0.807	52.515	65.0743	0.849787	1.05302	0.398158	0.912751
9	3237	0.685	2227	0.449	43.0179	95.8083	0.696108	1.55035	0.393353	0.909064
10	898	0.869	1272	0.786	29.9781	38.1401	0.4851	0.617176	0.0760451	0.525643
11	482	0.829	1509	0.663	20.1714	30.4244	0.326409	0.492322	0.0274646	0.374333
12	2405	0.646	2596	0.385	34.3355	89.183	0.55561	1.44314	0.233264	0.763748
13	3182	0.635	2656	0.377	39.0819	103.666	0.632416	1.6775	0.35129	0.875432
14	3121	0.768	1863	0.537	46.1944	86.023	0.747509	1.39201	0.407261	0.919655
15	2198	0.718	2313	0.432	34.7705	80.4872	0.56265	1.30243	0.215888	0.744292
16	2582	0.801	1532	0.653	46.3329	70.954	0.749751	1.14816	0.337937	0.864197
17	1243	0.84	1506	0.664	32.4171	48.821	0.524568	0.790012	0.113825	0.601283
18	1654	0.601	2905	0.344	26.9155	78.2427	0.435541	1.26611	0.125756	0.621598
19	4042	0.701	2318	0.431	47.0968	109.273	0.762112	1.76824	0.537748	1.00893
20	2719	0.721	1861	0.537	43.1168	80.292	0.697708	1.29927	0.331166	0.858386
21	2641	0.695	2097	0.477	40.0496	83.9615	0.648076	1.35865	0.298784	0.829442
22	1934	0.822	1517	0.659	40.2834	61.1281	0.651858	0.989163	0.220076	0.749074
23	2457	0.434	4396	0.227	26.6484	117.394	0.431219	1.89964	0.184955	0.706896
24	1117	0.846	1400	0.714	31.8662	44.6306	0.515653	0.722204	0.100548	0.576933
25	2954	0.589	2756	0.363	36.9499	101.79	0.597917	1.64715	0.308329	0.838183
26	3804	0.476	3900	0.256	35.2124	137.548	0.5698	2.22578	0.378378	0.897379
27	2734	0.891	1282	0.78	52.1077	66.8047	0.843197	1.08102	0.40243	0.916004
28	1843	0.834	1458	0.686	40.1217	58.4865	0.649243	0.946418	0.208879	0.736149
29	2395	0.439	4001	0.25	27.6107	110.443	0.446792	1.78717	0.186799	0.709237
30	3037	0.672	2388	0.419	40.2517	96.0662	0.651346	1.55452	0.345318	0.870443
31	3003	0.705	2041	0.49	43.2843	88.3354	0.700419	1.42943	0.367178	0.888436
32	3222	0.58	2859	0.35	37.8924	108.264	0.613167	1.75191	0.34488	0.870074
33	3199	0.89	1101	0.909	60.8477	66.9392	0.984626	1.0832	0.549856	1.01644
34	2696	0.846	1411	0.709	49.3331	69.5812	0.798298	1.12595	0.375706	0.895261
35	2485	0.549	2957	0.338	32.7022	96.752	0.52918	1.56562	0.229558	0.759682
36	1184	0.591	2626	0.381	23.9659	62.9026	0.387811	1.01788	0.0801559	0.534949
37	1197	0.85	1204	0.831	35.5879	42.8254	0.575877	0.692993	0.120334	0.612533
38	1854	0.652	2481	0.403	30.8434	76.5345	0.499102	1.23847	0.161533	0.675701
39	2488	0.518	3484	0.287	30.1524	105.06	0.48792	1.70007	0.211915	0.739698
40	3978	0.763	1819	0.55	52.7799	95.9635	0.854075	1.55286	0.593094	1.04242
41	2795	0.823	1373	0.728	50.8993	69.9166	0.823643	1.13138	0.401868	0.915577
42	2628	0.88	1337	0.748	50.0286	66.8832	0.809554	1.08229	0.371393	0.891823
43	3164	0.764	1687	0.593	48.8766	82.4225	0.790911	1.33375	0.436845	0.941404
44	1019	0.84	1418	0.705	30.2438	42.899	0.4894	0.694184	0.0870565	0.549879
45	2759	0.717	2130	0.47	40.6331	86.4534	0.657517	1.39897	0.316681	0.845683
46	2902	0.52	3653	0.274	31.8185	116.126	0.51488	1.87913	0.260836	0.792725
47	2788	0.688	2302	0.434	39.2506	90.4392	0.635146	1.46347	0.309122	0.8389
48	4987	0.853	1295	0.772	70.0138	90.6914	1.13295	1.46755	0.986309	1.23501
49	872	0.803	1269	0.788	29.5785	37.5362	0.478634	0.607404	0.072859	0.518197
50	1403	0.827	1622	0.617	33.1991	53.8073	0.537222	0.8707	0.131575	0.631043
51	3789	0.732	1768	0.566	52.2547	92.3228	0.845576	1.49395	0.559294	1.02223
52	1114	0.744	1766	0.566	28.3339	50.0598	0.458493	0.810059	0.0891623	0.554278
53	1621	0.823	1407	0.711	38.3073	53.878	0.619881	0.871844	0.17541	0.694521
54	3201	0.406	4293	0.233	30.816	132.257	0.498658	2.14016	0.278645	0.810372
55	3277	0.641	2543	0.393	40.4939	103.038	0.655265	1.66734	0.374849	0.89458
56	2339	0.886	1236	0.809	49.0845	60.6731	0.794276	0.9818	0.324313	0.852424
57	2104	0.66	2599	0.385	32.115	83.4157	0.519679	1.34982	0.190873	0.714357
58	1868	0.6	2444	0.409	31.1893	76.2574	0.504699	1.23398	0.164578	0.67992
59	3670	0.683	2137	0.468	46.7639	99.9229	0.756725	1.61693	0.484805	0.974667
60	1278	0.846	1036	0.965	39.6264	41.0636	0.641226	0.664483	0.143056	0.648887
61	2271	0.576	2816	0.355	32.0389	90.2505	0.518448	1.46042	0.205535	0.732199
62	724	0.81	1113	0.899	28.7875	32.0217	0.465834	0.518169	0.0588753	0.482664
63	2977	0.522	2986	0.335	35.6342	106.371	0.576626	1.72127	0.299665	0.830257
64	1965	0.57	3197	0.313	27.9839	89.4055	0.452831	1.44674	0.155332	0.666941
65	2756	0.61	2698	0.371	36.0813	97.2541	0.58386	1.57375	0.2809	0.812551
66	1189	0.825	1227	0.815	35.1257	43.099	0.568397	0.69742	0.117977	0.608508
67	2944	0.744	1968	0.508	43.6371	85.8998	0.706127	1.39001	0.362897	0.88497
68	3317	0.578	2883	0.347	38.2818	110.322	0.619469	1.78521	0.358697	0.881542
69	975	0.801	1468	0.681	29.0757	42.6957	0.470498	0.690893	0.0800803	0.534781
70	3190	0.757	1729	0.578	48.4523	83.8275	0.784046	1.35648	0.436612	0.941237
71	1248	0.83	1498	0.667	32.5556	48.8089	0.526808	0.789817	0.11477	0.602944
72	2581	0.562	3002	0.333	33.0804	99.3406	0.535301	1.60751	0.241185	0.772296
73	3499	0.822	1625	0.615	52.3437	85.1117	0.847016	1.37726	0.517367	0.996017
74	871	0.725	1340	0.747	28.7822	38.5304	0.465749	0.623492	0.0708162	0.513308
75	33	0.965	1350	0.741	5.57983	7.53014	NaN
76	29	0.657	1997	0.501	4.30103	8.5849	NaN
77	53	0.563	3095	0.323	4.66868	14.4541	1
78	3	1	1464	0.683	1.6152	2.36486	NaN
79	2	1	2000	0.5	1.12838	2.25676	NaN

## Sheet: Section B(b2)
Section B - part b - Input parameters for MC simulation
Tabulated per wavelength
Total volume melanosomes (ml/cm3) per RPE-cell		1.408e-10
Total mole eumelanin monomers per RPE-cell		6.49088e-14
Volume occupied by melanosomes (ml)		5.8608e-10
Granules/ml		9.41289e+11
Granules/RPE cell		551.671
Total M of melanin (mol/L)		0.110751
λ = 380 nm
σabs melanin granules (μm2) - average		0.0764556
Qabs melanin granules - average		0.628265
Class #	Diameter (μm)	Bin freq	Concentration (*106/mm3)	Wavelength (nm)	Aspect ratio (X) in medium	Anisotropy (g)	σabs melanin granules (μm2)
0	0.25	0.00226595	1.59969	380	2.06684	0.68485	0.00770997
1	0.375	0.0166691	11.7678	380	3.10026	0.802051	0.0173474
2	0.5	0.0723713	51.0918	380	4.13367	0.850967	0.0308399
3	0.625	0.185753	131.136	380	5.16709	0.875444	0.0481873
4	0.75	0.282184	199.213	380	6.20051	0.887168	0.0693897
5	0.875	0.25386	179.217	380	7.23393	0.889583	0.0944471
6	1	0.135226	95.4648	380	8.26735	0.883675	0.12336
7	1.125	0.042616	30.0855	380	9.30077	0.870064	0.156127
8	1.25	0.00793472	5.60165	380	10.3342	0.848411	0.192749
λ = 405 nm
σabs melanin granules (μm2) - average		0.0664673
Qabs melanin granules - average		0.546187
Class #	Diameter (μm)	Bin freq	Concentration (*106/mm3)	Wavelength (nm)	Aspect ratio (X) in medium	Anisotropy (g)	σabs melanin granules (μm2)
0	0.25	0.00226595	1.59969	405	1.93925	0.657194	0.00670273
1	0.375	0.0166691	11.7678	405	2.90888	0.778145	0.0150811
2	0.5	0.0723713	51.0918	405	3.87851	0.840556	0.0268109
3	0.625	0.185753	131.136	405	4.84814	0.874438	0.041892
4	0.75	0.282184	199.213	405	5.81776	0.889747	0.0603245
5	0.875	0.25386	179.217	405	6.78739	0.893043	0.0821084
6	1	0.135226	95.4648	405	7.75702	0.889104	0.107244
7	1.125	0.042616	30.0855	405	8.72665	0.879758	0.13573
8	1.25	0.00793472	5.60165	405	9.69627	0.863714	0.167568
λ = 430 nm
σabs melanin granules (μm2) - average		0.0577839
Qabs melanin granules - average		0.474832
Class #	Diameter (μm)	Bin freq	Concentration (*106/mm3)	Wavelength (nm)	Aspect ratio (X) in medium	Anisotropy (g)	σabs melanin granules (μm2)
0	0.25	0.00226595	1.59969	430	1.82651	0.615916	0.00582707
1	0.375	0.0166691	11.7678	430	2.73976	0.749406	0.0131109
2	0.5	0.0723713	51.0918	430	3.65301	0.829446	0.0233083
3	0.625	0.185753	131.136	430	4.56627	0.86716	0.0364192
4	0.75	0.282184	199.213	430	5.47952	0.881134	0.0524436
5	0.875	0.25386	179.217	430	6.39278	0.886644	0.0713816
6	1	0.135226	95.4648	430	7.30603	0.888018	0.0932331
7	1.125	0.042616	30.0855	430	8.21928	0.882413	0.117998
8	1.25	0.00793472	5.60165	430	9.13254	0.868225	0.145677
λ = 455 nm
σabs melanin granules (μm2) - average		0.0502349
Qabs melanin granules - average		0.4128
Class #	Diameter (μm)	Bin freq	Concentration (*106/mm3)	Wavelength (nm)	Aspect ratio (X) in medium	Anisotropy (g)	σabs melanin granules (μm2)
0	0.25	0.00226595	1.59969	455	1.72615	0.566936	0.00506581
1	0.375	0.0166691	11.7678	455	2.58922	0.726189	0.0113981
2	0.5	0.0723713	51.0918	455	3.4523	0.821189	0.0202632
3	0.625	0.185753	131.136	455	4.31537	0.856901	0.0316613
4	0.75	0.282184	199.213	455	5.17845	0.87415	0.0455923
5	0.875	0.25386	179.217	455	6.04152	0.887042	0.0620562
6	1	0.135226	95.4648	455	6.9046	0.890801	0.081053
7	1.125	0.042616	30.0855	455	7.76767	0.886127	0.102583
8	1.25	0.00793472	5.60165	455	8.63075	0.878135	0.126645
λ = 480 nm
σabs melanin granules (μm2) - average		0.0436721
Qabs melanin granules - average		0.358871
Class #	Diameter (μm)	Bin freq	Concentration (*106/mm3)	Wavelength (nm)	Aspect ratio (X) in medium	Anisotropy (g)	σabs melanin granules (μm2)
0	0.25	0.00226595	1.59969	480	1.63625	0.51596	0.00440401
1	0.375	0.0166691	11.7678	480	2.45437	0.711735	0.00990901
2	0.5	0.0723713	51.0918	480	3.27249	0.813222	0.017616
3	0.625	0.185753	131.136	480	4.09062	0.847611	0.027525
4	0.75	0.282184	199.213	480	4.90874	0.872748	0.039636
5	0.875	0.25386	179.217	480	5.72686	0.886337	0.0539491
6	1	0.135226	95.4648	480	6.54498	0.887078	0.0704641
7	1.125	0.042616	30.0855	480	7.36311	0.885794	0.0891811
8	1.25	0.00793472	5.60165	480	8.18123	0.880177	0.1101
λ = 505 nm
σabs melanin granules (μm2) - average		0.0379667
Qabs melanin granules - average		0.311987
Class #	Diameter (μm)	Bin freq	Concentration (*106/mm3)	Wavelength (nm)	Aspect ratio (X) in medium	Anisotropy (g)	σabs melanin granules (μm2)
0	0.25	0.00226595	1.59969	505	1.55524	0.467065	0.00382866
1	0.375	0.0166691	11.7678	505	2.33287	0.703995	0.00861448
2	0.5	0.0723713	51.0918	505	3.11049	0.801398	0.0153146
3	0.625	0.185753	131.136	505	3.88811	0.838551	0.0239291
4	0.75	0.282184	199.213	505	4.66573	0.868738	0.0344579
5	0.875	0.25386	179.217	505	5.44335	0.878246	0.0469011
6	1	0.135226	95.4648	505	6.22098	0.884157	0.0612585
7	1.125	0.042616	30.0855	505	6.9986	0.888755	0.0775303
8	1.25	0.00793472	5.60165	505	7.77622	0.884353	0.0957165
λ = 530 nm
σabs melanin granules (μm2) - average		0.0330067
Qabs melanin granules - average		0.271229
Class #	Diameter (μm)	Bin freq	Concentration (*106/mm3)	Wavelength (nm)	Aspect ratio (X) in medium	Anisotropy (g)	σabs melanin granules (μm2)
0	0.25	0.00226595	1.59969	530	1.48188	0.422358	0.00332848
1	0.375	0.0166691	11.7678	530	2.22282	0.698491	0.00748907
2	0.5	0.0723713	51.0918	530	2.96377	0.783789	0.0133139
3	0.625	0.185753	131.136	530	3.70471	0.82987	0.020803
4	0.75	0.282184	199.213	530	4.44565	0.860831	0.0299563
5	0.875	0.25386	179.217	530	5.18659	0.872764	0.0407738
6	1	0.135226	95.4648	530	5.92753	0.886511	0.0532556
7	1.125	0.042616	30.0855	530	6.66847	0.887827	0.0674016
8	1.25	0.00793472	5.60165	530	7.40942	0.884215	0.0832119
λ = 555 nm
σabs melanin granules (μm2) - average		0.0286946
Qabs melanin granules - average		0.235795
Class #	Diameter (μm)	Bin freq	Concentration (*106/mm3)	Wavelength (nm)	Aspect ratio (X) in medium	Anisotropy (g)	σabs melanin granules (μm2)
0	0.25	0.00226595	1.59969	555	1.41513	0.382531	0.00289364
1	0.375	0.0166691	11.7678	555	2.1227	0.69075	0.00651069
2	0.5	0.0723713	51.0918	555	2.83026	0.762492	0.0115746
3	0.625	0.185753	131.136	555	3.53783	0.822916	0.0180852
4	0.75	0.282184	199.213	555	4.2454	0.85262	0.0260427
5	0.875	0.25386	179.217	555	4.95296	0.871762	0.0354471
6	1	0.135226	95.4648	555	5.66053	0.883711	0.0462982
7	1.125	0.042616	30.0855	555	6.36809	0.883225	0.0585962
8	1.25	0.00793472	5.60165	555	7.07566	0.886823	0.0723409
λ = 580 nm
σabs melanin granules (μm2) - average		0.0249459
Qabs melanin granules - average		0.20499
Class #	Diameter (μm)	Bin freq	Concentration (*106/mm3)	Wavelength (nm)	Aspect ratio (X) in medium	Anisotropy (g)	σabs melanin granules (μm2)
0	0.25	0.00226595	1.59969	580	1.35413	0.347501	0.00251561
1	0.375	0.0166691	11.7678	580	2.0312	0.677664	0.00566012
2	0.5	0.0723713	51.0918	580	2.70827	0.741791	0.0100624
3	0.625	0.185753	131.136	580	3.38534	0.81717	0.0157225
4	0.75	0.282184	199.213	580	4.0624	0.845181	0.0226405
5	0.875	0.25386	179.217	580	4.73947	0.86951	0.0308162
6	1	0.135226	95.4648	580	5.41654	0.876364	0.0402497
7	1.125	0.042616	30.0855	580	6.09361	0.884154	0.0509411
8	1.25	0.00793472	5.60165	580	6.77067	0.888042	0.0628902
λ = 605 nm
σabs melanin granules (μm2) - average		0.0216869
Qabs melanin granules - average		0.17821
Class #	Diameter (μm)	Bin freq	Concentration (*106/mm3)	Wavelength (nm)	Aspect ratio (X) in medium	Anisotropy (g)	σabs melanin granules (μm2)
0	0.25	0.00226595	1.59969	605	1.29818	0.316848	0.00218696
1	0.375	0.0166691	11.7678	605	1.94727	0.658015	0.00492067
2	0.5	0.0723713	51.0918	605	2.59636	0.725065	0.00874786
3	0.625	0.185753	131.136	605	3.24545	0.810554	0.0136685
4	0.75	0.282184	199.213	605	3.89454	0.837716	0.0196827
5	0.875	0.25386	179.217	605	4.54363	0.863747	0.0267903
6	1	0.135226	95.4648	605	5.19272	0.871901	0.0349914
7	1.125	0.042616	30.0855	605	5.8418	0.885686	0.044286
8	1.25	0.00793472	5.60165	605	6.49089	0.883821	0.0546741
λ = 630 nm
σabs melanin granules (μm2) - average		0.0188537
Qabs melanin granules		0.154928
Class #	Diameter (μm)	Bin freq	Concentration (*106/mm3)	Wavelength (nm)	Aspect ratio (X) in medium	Anisotropy (g)	σabs melanin granules (μm2)
0	0.25	0.00226595	1.59969	630	1.24666	0.290023	0.00190126
1	0.375	0.0166691	11.7678	630	1.87	0.632265	0.00427782
2	0.5	0.0723713	51.0918	630	2.49333	0.713471	0.00760502
3	0.625	0.185753	131.136	630	3.11666	0.800953	0.0118828
4	0.75	0.282184	199.213	630	3.73999	0.830461	0.0171113
5	0.875	0.25386	179.217	630	4.36332	0.856594	0.0232904
6	1	0.135226	95.4648	630	4.98666	0.871075	0.0304201
7	1.125	0.042616	30.0855	630	5.60999	0.881577	0.0385004
8	1.25	0.00793472	5.60165	630	6.23332	0.882216	0.0475314
λ = 655 nm
σabs melanin granules (μm2) - average		0.0163906
Qabs melanin granules		0.134688
Class #	Diameter (μm)	Bin freq	Concentration (*106/mm3)	Wavelength (nm)	Aspect ratio (X) in medium	Anisotropy (g)	σabs melanin granules (μm2)
0	0.25	0.00226595	1.59969	655	1.19908	0.266502	0.00165287
1	0.375	0.0166691	11.7678	655	1.79862	0.601931	0.00371896
2	0.5	0.0723713	51.0918	655	2.39816	0.706301	0.00661149
3	0.625	0.185753	131.136	655	2.9977	0.787475	0.0103305
4	0.75	0.282184	199.213	655	3.59724	0.824351	0.0148758
5	0.875	0.25386	179.217	655	4.19678	0.849898	0.0202477
6	1	0.135226	95.4648	655	4.79632	0.869827	0.026446
7	1.125	0.042616	30.0855	655	5.39587	0.875077	0.0334707
8	1.25	0.00793472	5.60165	655	5.99541	0.884569	0.0413218
λ = 680 nm
σabs melanin granules (μm2) - average		0.0142493
Qabs melanin granules		0.117092
Class #	Diameter (μm)	Bin freq	Concentration (*106/mm3)	Wavelength (nm)	Aspect ratio (X) in medium	Anisotropy (g)	σabs melanin granules (μm2)
0	0.25	0.00226595	1.59969	680	1.155	0.245797	0.00143694
1	0.375	0.0166691	11.7678	680	1.7325	0.568907	0.00323311
2	0.5	0.0723713	51.0918	680	2.30999	0.701826	0.00574775
3	0.625	0.185753	131.136	680	2.88749	0.77102	0.00898086
4	0.75	0.282184	199.213	680	3.46499	0.819435	0.0129324
5	0.875	0.25386	179.217	680	4.04249	0.84364	0.0176025
6	1	0.135226	95.4648	680	4.61999	0.86577	0.022991
7	1.125	0.042616	30.0855	680	5.19749	0.871336	0.029098
8	1.25	0.00793472	5.60165	680	5.77499	0.884576	0.0359235
λ = 705 nm
σabs melanin granules (μm2) - average		0.0123878
Qabs melanin granules		0.101795
Class #	Diameter (μm)	Bin freq	Concentration (*106/mm3)	Wavelength (nm)	Aspect ratio (X) in medium	Anisotropy (g)	σabs melanin granules (μm2)
0	0.25	0.00226595	1.59969	705	1.11404	0.227486	0.00124921
1	0.375	0.0166691	11.7678	705	1.67106	0.53492	0.00281073
2	0.5	0.0723713	51.0918	705	2.22808	0.697993	0.00499686
3	0.625	0.185753	131.136	705	2.7851	0.753721	0.00780759
4	0.75	0.282184	199.213	705	3.34212	0.814738	0.0112429
5	0.875	0.25386	179.217	705	3.89914	0.837273	0.0153029
6	1	0.135226	95.4648	705	4.45616	0.859803	0.0199874
7	1.125	0.042616	30.0855	705	5.01318	0.870584	0.0252966
8	1.25	0.00793472	5.60165	705	5.5702	0.879862	0.0312303

## Sheet: Section B(b3)
Section B - part c - Results of MC simulation
	20 year-old (healthy)					40 year-old (healthy)					60 year-old (healthy)					20 year-old (STGD1)					Thick layer (52.5 um) of melanosomes @ in-vivo concentration									Sunlight (λ = 380 - 700 nm)							AF excitation (λ = 488 ± 2 nm)					AF excitation (λ = 535 ± 2 nm)
Wavelength	Melanosome layer thickness ≈ 0.003 mm					Melanosome layer thickness ≈ 0.002 mm					Melanosome layer thickness ≈ 0.001 mm					Melanosome layer thickness ≈ 0.001 mm, concentration is 40% higher					Melanosome layer thickness ≈ 0.053 mm									Age/ health	20	40	60	STGD1			20	40	60	STGD1			STGD1
nm	Injected	Absorbed	Transmitted	Reflected	Detected	Injected	Absorbed	Transmitted	Reflected	Detected	Injected	Absorbed	Transmitted	Reflected	Detected	Injected	Absorbed	Transmitted	Reflected	Detected	Injected	Absorbed	Transmitted	Reflected	Detected					Wavelength (nm)	ODtotal	ODtotal	ODtotal	ODtotal		Wavelength (nm)	ODtotal	ODtotal	ODtotal	ODtotal		Wavelength (nm)	ODtotal
380	500000	77031	385918	37051	499999	500000	45087	431180	23733	499999	500000	22438	464117	13445	499999	500000	36419	443967	19614	500000	500000	397685	5052	97263	500000					380	0.106099	0.0621613	0.0317784	0.050224		455	0.0827963	0.0485655	0.0256867	0.0397732		505	0.0345282
405	500000	68883	393529	37588	499998	500000	39969	436212	23819	499998	500000	19938	466941	13121	499998	500000	32104	448417	19479	499998	500000	397405	5043	97552	500000					380.5	0.105943	0.0620657	0.0317272	0.0501411		470	0.0785552	0.0454945	0.0242078	0.038113		514	0.0337381
430	500000	60069	400988	38943	500000	500000	34556	441564	23880	500000	500000	17363	469003	13634	500000	500000	28348	451625	20027	500000	500000	384561	7054	108385	500000					381	0.105787	0.0619701	0.0316761	0.0500582		470.1	0.0785269	0.0454741	0.024198	0.0381019		514.1	0.0337293
455	500000	52159	409180	38661	499998	500000	30216	445641	24143	499998	500000	15491	470862	13647	499998	500000	24955	455256	19789	500000	500000	371308	10396	118296	500000					381.5	0.105632	0.0618745	0.031625	0.0499753		470.2	0.0784986	0.0454536	0.0241881	0.0380909		514.2	0.0337205
480	500000	45059	416532	38409	499999	500000	25356	450212	23432	499999	500000	13140	473619	13241	499999	500000	21601	458291	20108	500000	500000	359138	14147	126715	500000					382	0.105476	0.0617789	0.0315738	0.0498924		470.3	0.0784704	0.0454331	0.0241783	0.0380798		514.3	0.0337118
505	500000	38579	423308	38113	499999	500000	23010	453299	23691	500000	500000	11698	474893	13409	500000	500000	19123	461028	19849	499999	500000	343416	18887	137697	500000					382.5	0.10532	0.0616833	0.0315227	0.0498095		470.4	0.0784421	0.0454127	0.0241684	0.0380687		514.4	0.033703
530	500000	33789	428345	37866	499999	500000	19958	456493	23549	499999	500000	10322	476296	13382	499999	500000	16600	463465	19935	499999	500000	327594	24320	148086	500000					383	0.105165	0.0615877	0.0314716	0.0497266		470.5	0.0784138	0.0453922	0.0241586	0.0380577		514.5	0.0336942
555	500000	28932	433817	37251	499999	500000	17523	459149	23328	499999	500000	9059	477728	13213	499999	500000	14742	465660	19598	499999	500000	310795	31280	157925	500000					383.5	0.105009	0.0614921	0.0314204	0.0496437		470.6	0.0783855	0.0453717	0.0241487	0.0380466		514.6	0.0336854
580	500000	25004	438647	36349	500000	500000	15293	461374	23333	500000	500000	8193	478519	13288	499999	500000	12657	467052	20291	500000	500000	294029	38202	167769	500000					384	0.104853	0.0613965	0.0313693	0.0495608		470.7	0.0783573	0.0453512	0.0241388	0.0380355		514.7	0.0336766
605	500000	21612	443065	35323	499999	500000	13436	463214	23350	499999	500000	6730	480802	12468	499998	500000	11414	468538	20048	499998	500000	276281	46425	177294	500000					384.5	0.104698	0.0613009	0.0313182	0.0494778		470.8	0.078329	0.0453308	0.024129	0.0380245		514.8	0.0336679
630	500000	18395	446594	35011	499999	500000	11662	465290	23048	500000	500000	5733	482324	11943	500000	500000	9864	470023	20113	499998	500000	258217	55129	186654	500000					385	0.104542	0.0612053	0.031267	0.0493949		470.9	0.0783007	0.0453103	0.0241191	0.0380134		514.9	0.0336591
655	500000	15660	450356	33984	499999	500000	10479	465923	23598	500000	500000	5024	482909	12067	499998	500000	8613	471345	20042	499999	500000	239230	64393	196377	500000					385.5	0.104386	0.0611097	0.0312159	0.049312		471	0.0782724	0.0452898	0.0241093	0.0380023		515	0.0336503
680	500000	13674	452811	33515	499999	500000	9345	467427	23228	499999	500000	4236	483961	11803	499999	500000	7888	471366	20746	499997	500000	220598	73783	205619	500000					386	0.104231	0.061014	0.0311648	0.0492291		471.1	0.0782442	0.0452693	0.0240994	0.0379913		515.1	0.0336415
705	500000	11899	455003	33098	499998	500000	8072	468201	23727	500000	500000	3577	485029	11394	500000	500000	6826	473134	20040	499999	500000	202603	84296	213101	500000					386.5	0.104075	0.0609184	0.0311137	0.0491462		471.2	0.0782159	0.0452489	0.0240895	0.0379802		515.2	0.0336327
																														387	0.103919	0.0608228	0.0310625	0.0490633		471.3	0.0781876	0.0452284	0.0240797	0.0379691		515.3	0.033624
																														387.5	0.103764	0.0607272	0.0310114	0.0489804		471.4	0.0781593	0.0452079	0.0240698	0.0379581		515.4	0.0336152
Wavelength	20 year-old (healthy)					40 year-old (healthy)					60 year-old (healthy)					20 year-old (STGD1)					Thick layer of melanosomes @ in-vivo concentration									388	0.103608	0.0606316	0.0309603	0.0488975		471.5	0.0781311	0.0451874	0.02406	0.037947		515.5	0.0336064
	Result MC			Arythmic sum		Result MC					Result MC					Result MC					Result MC									388.5	0.103453	0.060536	0.0309091	0.0488146		471.6	0.0781028	0.045167	0.0240501	0.0379359		515.6	0.0335976
				OD = Σ( σ·C)·l																										389	0.103297	0.0604404	0.030858	0.0487316		471.7	0.0780745	0.0451465	0.0240402	0.0379249		515.7	0.0335888
nm	ODscat	ODabs	ODtotal	ODscat	ODabs	ODscat	ODabs	ODtotal			ODscat	ODabs	ODtotal			ODscat	ODabs	ODtotal			ODscat	ODabs	ODtotal							389.5	0.103141	0.0603448	0.0308069	0.0486487		471.8	0.0780463	0.045126	0.0240304	0.0379138		515.8	0.0335801
380	0.0334369	0.0726616	0.106099	0.33705	0.223431	0.0211196	0.0410417	0.0621613			0.0118381	0.0199403	0.0317784			0.0173797	0.0328444	0.050224			0.0939485	0.689031	0.782979							390	0.102986	0.0602492	0.0307557	0.0485658		471.9	0.078018	0.0451056	0.0240205	0.0379027		515.9	0.0335713
405	0.033941	0.0643751	0.0983162	0.33153	0.197955	0.021198	0.0361831	0.0573811			0.011549	0.0176727	0.0292218			0.0172577	0.0288208	0.0460785			0.0942602	0.687844	0.782104							390.5	0.10283	0.0601536	0.0307046	0.0484829		472	0.0779897	0.0450851	0.0240107	0.0378916		516	0.0335625
430	0.0352154	0.0555854	0.0908008	0.33321	0.172104	0.0212536	0.0311026	0.0523561			0.0120068	0.0153494	0.0273562			0.0177532	0.0253483	0.0431015			0.106111	0.636617	0.742728							391	0.102674	0.060058	0.0306535	0.0484		472.1	0.0779614	0.0450646	0.0240008	0.0378806		516.1	0.0335537
455	0.03495	0.0478464	0.0827963	0.32871	0.149619	0.0214936	0.0270719	0.0485655			0.0120185	0.0136682	0.0256867			0.0175379	0.0222353	0.0397732			0.117243	0.589418	0.706662							391.5	0.102519	0.0599624	0.0306023	0.0483171		472.2	0.0779332	0.0450441	0.023991	0.0378695		516.2	0.0335449
480	0.0347127	0.041015	0.0757278	0.32043	0.130077	0.0208452	0.0226021	0.0434472			0.011656	0.0115659	0.023222			0.0178265	0.0191797	0.0370062			0.126929	0.550176	0.677106							392	0.102363	0.0598668	0.0305512	0.0482342		472.3	0.0779049	0.0450237	0.0239811	0.0378584		516.3	0.0335362
505	0.0344343	0.0348727	0.0693071	0.31563	0.113085	0.0210812	0.0204607	0.0415419			0.0118059	0.0102815	0.0220874			0.0175922	0.016936	0.0345282			0.139898	0.504223	0.644121							392.5	0.102207	0.0597712	0.0305001	0.0481513		472.4	0.0778766	0.0450032	0.0239712	0.0378474		516.4	0.0335274
530	0.0342022	0.0303876	0.0645897	0.31065	0.098286	0.0209518	0.0176908	0.0386426			0.0117819	0.00905943	0.0208413			0.01767	0.0146634	0.0323334			0.152533	0.462418	0.614951							393	0.102052	0.0596756	0.0304489	0.0480684		472.5	0.0778483	0.0449827	0.0239614	0.0378363		516.5	0.0335186
555	0.0336246	0.0258865	0.059511	0.30339	0.085464	0.0207504	0.0154934	0.0362438			0.0116311	0.00794072	0.0195718			0.0173652	0.0129973	0.0303626			0.164849	0.422037	0.586886							393.5	0.101896	0.05958	0.0303978	0.0479854		472.6	0.0778201	0.0449622	0.0239515	0.0378252		516.6	0.0335098
580	0.0327788	0.0222801	0.0550589	0.296361	0.074307	0.0207549	0.0134907	0.0342456			0.011698	0.00717531	0.0188733			0.0179921	0.0111353	0.0291274			0.17753	0.385164	0.562694							394	0.10174	0.0594844	0.0303467	0.0479025		472.7	0.0777918	0.0449418	0.0239417	0.0378142		516.7	0.033501
605	0.0318189	0.0191898	0.0510087	0.290352	0.064587	0.0207704	0.0118301	0.0326005			0.0109669	0.00588532	0.0168522			0.0177723	0.010029	0.0278013			0.190163	0.349267	0.53943							394.5	0.101585	0.0593888	0.0302955	0.0478196		472.8	0.0777635	0.0449213	0.0239318	0.0378031		516.8	0.0334923
630	0.0315274	0.0162791	0.0478064	0.284148	0.056154	0.0204953	0.0102495	0.0307448			0.0104995	0.00500839	0.0155078			0.0178311	0.00865344	0.0264845			0.202946	0.315544	0.51849							395	0.101429	0.0592932	0.0302444	0.0477367		472.9	0.0777352	0.0449008	0.0239219	0.037792		516.9	0.0334835
655	0.0305692	0.0138197	0.0443889	0.277788	0.048813	0.0209964	0.00919868	0.0301951			0.0106099	0.00438588	0.0149957			0.0177668	0.00754636	0.0253132			0.216635	0.282712	0.499348							395.5	0.101273	0.0591976	0.0301933	0.0476538		473	0.077707	0.0448803	0.0239121	0.037781		517	0.0334747
680	0.0301324	0.0120425	0.0421749	0.271494	0.042438	0.0206593	0.00819379	0.0288531			0.0103749	0.00369502	0.0140699			0.0184044	0.00690609	0.0253105			0.23006	0.25274	0.482801							396	0.101118	0.059102	0.0301421	0.0475709		473.1	0.0776787	0.0448599	0.0239022	0.0377699		517.1	0.0334659
705	0.0297444	0.0104603	0.0402047	0.265365	0.036858	0.021114	0.00706846	0.0281825			0.0100112	0.00311811	0.0131293			0.017765	0.00596984	0.0237348			0.241241	0.225633	0.466874							396.5	0.100962	0.0590064	0.030091	0.047488		473.2	0.0776504	0.0448394	0.0238924	0.0377588		517.2	0.0334571
																														397	0.100807	0.0589108	0.0300399	0.0474051		473.3	0.0776221	0.0448189	0.0238825	0.0377478		517.3	0.0334484
																														397.5	0.100651	0.0588151	0.0299887	0.0473222		473.4	0.0775939	0.0447985	0.0238727	0.0377367		517.4	0.0334396
																														398	0.100495	0.0587195	0.0299376	0.0472392		473.5	0.0775656	0.044778	0.0238628	0.0377256		517.5	0.0334308
																														398.5	0.10034	0.0586239	0.0298865	0.0471563		473.6	0.0775373	0.0447575	0.0238529	0.0377146		517.6	0.033422
																														399	0.100184	0.0585283	0.0298353	0.0470734		473.7	0.077509	0.044737	0.0238431	0.0377035		517.7	0.0334133
																														399.5	0.100028	0.0584327	0.0297842	0.0469905		473.8	0.0774808	0.0447166	0.0238332	0.0376924		517.8	0.0334045
																														400	0.0998727	0.0583371	0.0297331	0.0469076		473.9	0.0774525	0.0446961	0.0238234	0.0376814		517.9	0.0333957
																														401	0.0995614	0.0581459	0.0296308	0.0467418		474	0.0774242	0.0446756	0.0238135	0.0376703		518	0.0333869
																														402	0.0992501	0.0579547	0.0295285	0.046576		474.1	0.0773959	0.0446551	0.0238036	0.0376592		518.1	0.0333781
																														403	0.0989388	0.0577635	0.0294263	0.0464101		474.2	0.0773677	0.0446347	0.0237938	0.0376482		518.2	0.0333694
																														404	0.0986275	0.0575723	0.029324	0.0462443		474.3	0.0773394	0.0446142	0.0237839	0.0376371		518.3	0.0333606
																														405	0.0983162	0.0573811	0.0292218	0.0460785		474.4	0.0773111	0.0445937	0.0237741	0.037626		518.4	0.0333518
																														406	0.0980156	0.0571801	0.0291471	0.0459594		474.5	0.0772828	0.0445733	0.0237642	0.037615		518.5	0.033343
																														407	0.097715	0.0569791	0.0290725	0.0458403		474.6	0.0772546	0.0445528	0.0237543	0.0376039		518.6	0.0333342
																														408	0.0974143	0.0567781	0.0289979	0.0457213		474.7	0.0772263	0.0445323	0.0237445	0.0375928		518.7	0.0333255
																														409	0.0971137	0.0565771	0.0289233	0.0456022		474.8	0.077198	0.0445118	0.0237346	0.0375818		518.8	0.0333167
																														410	0.0968131	0.0563761	0.0288486	0.0454831		474.9	0.0771697	0.0444914	0.0237248	0.0375707		518.9	0.0333079
																														411	0.0965125	0.0561751	0.028774	0.045364		475	0.0771415	0.0444709	0.0237149	0.0375596		519	0.0332991
																														412	0.0962119	0.0559741	0.0286994	0.0452449		475.1	0.0771132	0.0444504	0.0237051	0.0375486		519.1	0.0332903
																														413	0.0959113	0.0557731	0.0286248	0.0451259		475.2	0.0770849	0.0444299	0.0236952	0.0375375		519.2	0.0332816
																														414	0.0956107	0.0555721	0.0285502	0.0450068		475.3	0.0770566	0.0444095	0.0236853	0.0375264		519.3	0.0332728
																														415	0.09531	0.0553711	0.0284755	0.0448877		475.4	0.0770284	0.044389	0.0236755	0.0375153		519.4	0.033264
																														416	0.0950094	0.0551701	0.0284009	0.0447686		475.5	0.0770001	0.0443685	0.0236656	0.0375043		519.5	0.0332552
																														417	0.0947088	0.0549691	0.0283263	0.0446495		475.6	0.0769718	0.044348	0.0236558	0.0374932		519.6	0.0332464
																														418	0.0944082	0.0547681	0.0282517	0.0445305		475.7	0.0769436	0.0443276	0.0236459	0.0374821		519.7	0.0332377
																														419	0.0941076	0.0545671	0.028177	0.0444114		475.8	0.0769153	0.0443071	0.023636	0.0374711		519.8	0.0332289
																														420	0.093807	0.0543661	0.0281024	0.0442923		475.9	0.076887	0.0442866	0.0236262	0.03746		519.9	0.0332201
																														421	0.0935064	0.0541651	0.0280278	0.0441732		476	0.0768587	0.0442662	0.0236163	0.0374489		520	0.0332113
																														422	0.0932057	0.0539641	0.0279532	0.0440542		476.1	0.0768305	0.0442457	0.0236065	0.0374379		520.1	0.0332025
																														423	0.0929051	0.0537631	0.0278785	0.0439351		476.2	0.0768022	0.0442252	0.0235966	0.0374268		520.2	0.0331938
																														424	0.0926045	0.0535621	0.0278039	0.043816		476.3	0.0767739	0.0442047	0.0235867	0.0374157		520.3	0.033185
																														425	0.0923039	0.0533611	0.0277293	0.0436969		476.4	0.0767456	0.0441843	0.0235769	0.0374047		520.4	0.0331762
																														426	0.0920033	0.0531601	0.0276547	0.0435778		476.5	0.0767174	0.0441638	0.023567	0.0373936		520.5	0.0331674
																														427	0.0917027	0.0529591	0.0275801	0.0434588		476.6	0.0766891	0.0441433	0.0235572	0.0373825		520.6	0.0331586
																														428	0.0914021	0.0527581	0.0275054	0.0433397		476.7	0.0766608	0.0441228	0.0235473	0.0373715		520.7	0.0331499
																														429	0.0911014	0.0525571	0.0274308	0.0432206		476.8	0.0766325	0.0441024	0.0235375	0.0373604		520.8	0.0331411
																														430	0.0908008	0.0523561	0.0273562	0.0431015		476.9	0.0766043	0.0440819	0.0235276	0.0373493		520.9	0.0331323
																														431	0.0904806	0.0522045	0.0272894	0.0429684		477	0.076576	0.0440614	0.0235177	0.0373383		521	0.0331235
																														432	0.0901605	0.0520529	0.0272226	0.0428353		477.1	0.0765477	0.0440409	0.0235079	0.0373272		521.1	0.0331148
																														433	0.0898403	0.0519013	0.0271558	0.0427021		477.2	0.0765194	0.0440205	0.023498	0.0373161		521.2	0.033106
																														434	0.0895201	0.0517496	0.0270891	0.042569		477.3	0.0764912	0.044	0.0234882	0.0373051		521.3	0.0330972
																														435	0.0891999	0.051598	0.0270223	0.0424358		477.4	0.0764629	0.0439795	0.0234783	0.037294		521.4	0.0330884
																														436	0.0888797	0.0514464	0.0269555	0.0423027		477.5	0.0764346	0.0439591	0.0234684	0.0372829		521.5	0.0330796
																														437	0.0885596	0.0512948	0.0268887	0.0421696		477.6	0.0764063	0.0439386	0.0234586	0.0372719		521.6	0.0330709
																														438	0.0882394	0.0511431	0.0268219	0.0420364		477.7	0.0763781	0.0439181	0.0234487	0.0372608		521.7	0.0330621
																														439	0.0879192	0.0509915	0.0267552	0.0419033		477.8	0.0763498	0.0438976	0.0234389	0.0372497		521.8	0.0330533
																														440	0.087599	0.0508399	0.0266884	0.0417702		477.9	0.0763215	0.0438772	0.023429	0.0372387		521.9	0.0330445
																														441	0.0872788	0.0506883	0.0266216	0.041637		478	0.0762932	0.0438567	0.0234191	0.0372276		522	0.0330357
																														442	0.0869587	0.0505366	0.0265548	0.0415039		478.1	0.076265	0.0438362	0.0234093	0.0372165		522.1	0.033027
																														443	0.0866385	0.050385	0.026488	0.0413708		478.2	0.0762367	0.0438157	0.0233994	0.0372055		522.2	0.0330182
																														444	0.0863183	0.0502334	0.0264213	0.0412376		478.3	0.0762084	0.0437953	0.0233896	0.0371944		522.3	0.0330094
																														445	0.0859981	0.0500818	0.0263545	0.0411045		478.4	0.0761801	0.0437748	0.0233797	0.0371833		522.4	0.0330006
																														446	0.085678	0.0499301	0.0262877	0.0409714		478.5	0.0761519	0.0437543	0.0233699	0.0371723		522.5	0.0329918
																														447	0.0853578	0.0497785	0.0262209	0.0408382		478.6	0.0761236	0.0437338	0.02336	0.0371612		522.6	0.0329831
																														448	0.0850376	0.0496269	0.0261541	0.0407051		478.7	0.0760953	0.0437134	0.0233501	0.0371501		522.7	0.0329743
																														449	0.0847174	0.0494753	0.0260874	0.040572		478.8	0.076067	0.0436929	0.0233403	0.037139		522.8	0.0329655
																														450	0.0843972	0.0493236	0.0260206	0.0404388		478.9	0.0760388	0.0436724	0.0233304	0.037128		522.9	0.0329567
																														451	0.0840771	0.049172	0.0259538	0.0403057		479	0.0760105	0.043652	0.0233206	0.0371169		523	0.0329479
																														452	0.0837569	0.0490204	0.025887	0.0401726		479.1	0.0759822	0.0436315	0.0233107	0.0371058		523.1	0.0329392
																														453	0.0834367	0.0488688	0.0258202	0.0400394		479.2	0.075954	0.043611	0.0233008	0.0370948		523.2	0.0329304
																														454	0.0831165	0.0487171	0.0257534	0.0399063		479.3	0.0759257	0.0435905	0.023291	0.0370837		523.3	0.0329216
																														455	0.0827963	0.0485655	0.0256867	0.0397732		479.4	0.0758974	0.0435701	0.0232811	0.0370726		523.4	0.0329128
																														456	0.0825136	0.0483608	0.0255881	0.0396625		479.5	0.0758691	0.0435496	0.0232713	0.0370616		523.5	0.032904
																														457	0.0822308	0.0481561	0.0254895	0.0395518		479.6	0.0758409	0.0435291	0.0232614	0.0370505		523.6	0.0328953
																														458	0.0819481	0.0479513	0.0253909	0.0394411		479.7	0.0758126	0.0435086	0.0232515	0.0370394		523.7	0.0328865
																														459	0.0816654	0.0477466	0.0252923	0.0393304		479.8	0.0757843	0.0434882	0.0232417	0.0370284		523.8	0.0328777
																														460	0.0813826	0.0475419	0.0251937	0.0392198		479.9	0.075756	0.0434677	0.0232318	0.0370173		523.9	0.0328689
																														461	0.0810999	0.0473371	0.0250951	0.0391091		480	0.0757278	0.0434472	0.023222	0.0370062		524	0.0328601
																														462	0.0808171	0.0471324	0.0249966	0.0389984		480.1	0.0757021	0.0434396	0.0232174	0.0369963		524.1	0.0328514
																														463	0.0805344	0.0469277	0.024898	0.0388877		480.2	0.0756764	0.043432	0.0232129	0.0369864		524.2	0.0328426
																														464	0.0802516	0.0467229	0.0247994	0.0387771		480.3	0.0756507	0.0434244	0.0232084	0.0369765		524.3	0.0328338
																														465	0.0799689	0.0465182	0.0247008	0.0386664		480.4	0.075625	0.0434167	0.0232038	0.0369666		524.4	0.032825
																														466	0.0796862	0.0463135	0.0246022	0.0385557		480.5	0.0755993	0.0434091	0.0231993	0.0369567		524.5	0.0328163
																														467	0.0794034	0.0461087	0.0245036	0.038445		480.6	0.0755737	0.0434015	0.0231947	0.0369468		524.6	0.0328075
																														468	0.0791207	0.045904	0.024405	0.0383344		480.7	0.075548	0.0433939	0.0231902	0.0369369		524.7	0.0327987
																														469	0.0788379	0.0456993	0.0243064	0.0382237		480.8	0.0755223	0.0433863	0.0231857	0.0369269		524.8	0.0327899
																														470	0.0785552	0.0454945	0.0242078	0.038113		480.9	0.0754966	0.0433786	0.0231811	0.036917		524.9	0.0327811
																														471	0.0782724	0.0452898	0.0241093	0.0380023		481	0.0754709	0.043371	0.0231766	0.0369071		525	0.0327724
																														472	0.0779897	0.0450851	0.0240107	0.0378916		481.1	0.0754452	0.0433634	0.0231721	0.0368972		525.1	0.0327636
																														473	0.077707	0.0448803	0.0239121	0.037781		481.2	0.0754196	0.0433558	0.0231675	0.0368873		525.2	0.0327548
																														474	0.0774242	0.0446756	0.0238135	0.0376703		481.3	0.0753939	0.0433482	0.023163	0.0368774		525.3	0.032746
																														475	0.0771415	0.0444709	0.0237149	0.0375596		481.4	0.0753682	0.0433405	0.0231584	0.0368675		525.4	0.0327372
																														476	0.0768587	0.0442662	0.0236163	0.0374489		481.5	0.0753425	0.0433329	0.0231539	0.0368576		525.5	0.0327285
																														477	0.076576	0.0440614	0.0235177	0.0373383		481.6	0.0753168	0.0433253	0.0231494	0.0368476		525.6	0.0327197
																														478	0.0762932	0.0438567	0.0234191	0.0372276		481.7	0.0752911	0.0433177	0.0231448	0.0368377		525.7	0.0327109
																														479	0.0760105	0.043652	0.0233206	0.0371169		481.8	0.0752655	0.04331	0.0231403	0.0368278		525.8	0.0327021
																														480	0.0757278	0.0434472	0.023222	0.0370062		481.9	0.0752398	0.0433024	0.0231357	0.0368179		525.9	0.0326933
																														481	0.0754709	0.043371	0.0231766	0.0369071		482	0.0752141	0.0432948	0.0231312	0.036808		526	0.0326846
																														482	0.0752141	0.0432948	0.0231312	0.036808		482.1	0.0751884	0.0432872	0.0231267	0.0367981		526.1	0.0326758
																														483	0.0749573	0.0432186	0.0230858	0.0367089		482.2	0.0751627	0.0432796	0.0231221	0.0367882		526.2	0.032667
																														484	0.0747004	0.0431424	0.0230404	0.0366098		482.3	0.0751371	0.0432719	0.0231176	0.0367783		526.3	0.0326582
																														485	0.0744436	0.0430662	0.0229951	0.0365106		482.4	0.0751114	0.0432643	0.0231131	0.0367683		526.4	0.0326494
																														486	0.0741868	0.04299	0.0229497	0.0364115		482.5	0.0750857	0.0432567	0.0231085	0.0367584		526.5	0.0326407
																														487	0.07393	0.0429137	0.0229043	0.0363124		482.6	0.07506	0.0432491	0.023104	0.0367485		526.6	0.0326319
																														488	0.0736731	0.0428375	0.0228589	0.0362133		482.7	0.0750343	0.0432415	0.0230994	0.0367386		526.7	0.0326231
																														489	0.0734163	0.0427613	0.0228135	0.0361142		482.8	0.0750086	0.0432338	0.0230949	0.0367287		526.8	0.0326143
																														490	0.0731595	0.0426851	0.0227682	0.036015		482.9	0.074983	0.0432262	0.0230904	0.0367188		526.9	0.0326055
																														491	0.0729026	0.0426089	0.0227228	0.0359159		483	0.0749573	0.0432186	0.0230858	0.0367089		527	0.0325968
																														492	0.0726458	0.0425327	0.0226774	0.0358168		483.1	0.0749316	0.043211	0.0230813	0.036699		527.1	0.032588
																														493	0.072389	0.0424565	0.022632	0.0357177		483.2	0.0749059	0.0432033	0.0230768	0.0366891		527.2	0.0325792
																														494	0.0721322	0.0423803	0.0225866	0.0356186		483.3	0.0748802	0.0431957	0.0230722	0.0366791		527.3	0.0325704
																														495	0.0718753	0.0423041	0.0225412	0.0355194		483.4	0.0748545	0.0431881	0.0230677	0.0366692		527.4	0.0325616
																														496	0.0716185	0.0422278	0.0224959	0.0354203		483.5	0.0748289	0.0431805	0.0230631	0.0366593		527.5	0.0325529
																														497	0.0713617	0.0421516	0.0224505	0.0353212		483.6	0.0748032	0.0431729	0.0230586	0.0366494		527.6	0.0325441
																														498	0.0711049	0.0420754	0.0224051	0.0352221		483.7	0.0747775	0.0431652	0.0230541	0.0366395		527.7	0.0325353
																														499	0.070848	0.0419992	0.0223597	0.035123		483.8	0.0747518	0.0431576	0.0230495	0.0366296		527.8	0.0325265
																														500	0.0705912	0.041923	0.0223143	0.0350238		483.9	0.0747261	0.04315	0.023045	0.0366197		527.9	0.0325178
																														501	0.0703344	0.0418468	0.022269	0.0349247		484	0.0747004	0.0431424	0.0230404	0.0366098		528	0.032509
																														502	0.0700775	0.0417706	0.0222236	0.0348256		484.1	0.0746748	0.0431348	0.0230359	0.0365998		528.1	0.0325002
																														503	0.0698207	0.0416944	0.0221782	0.0347265		484.2	0.0746491	0.0431271	0.0230314	0.0365899		528.2	0.0324914
																														504	0.0695639	0.0416182	0.0221328	0.0346274		484.3	0.0746234	0.0431195	0.0230268	0.03658		528.3	0.0324826
																														505	0.0693071	0.0415419	0.0220874	0.0345282		484.4	0.0745977	0.0431119	0.0230223	0.0365701		528.4	0.0324739
																														506	0.0691184	0.041426	0.0220376	0.0344404		484.5	0.074572	0.0431043	0.0230178	0.0365602		528.5	0.0324651
																														507	0.0689297	0.04131	0.0219877	0.0343526		484.6	0.0745463	0.0430967	0.0230132	0.0365503		528.6	0.0324563
																														508	0.068741	0.041194	0.0219379	0.0342649		484.7	0.0745207	0.043089	0.0230087	0.0365404		528.7	0.0324475
																														509	0.0685523	0.0410781	0.0218881	0.0341771		484.8	0.074495	0.0430814	0.0230041	0.0365305		528.8	0.0324387
																														510	0.0683636	0.0409621	0.0218382	0.0340893		484.9	0.0744693	0.0430738	0.0229996	0.0365205		528.9	0.03243
																														511	0.0681749	0.0408461	0.0217884	0.0340015		485	0.0744436	0.0430662	0.0229951	0.0365106		529	0.0324212
																														512	0.0679862	0.0407301	0.0217385	0.0339137		485.1	0.0744179	0.0430585	0.0229905	0.0365007		529.1	0.0324124
																														513	0.0677975	0.0406142	0.0216887	0.0338259		485.2	0.0743923	0.0430509	0.022986	0.0364908		529.2	0.0324036
																														514	0.0676088	0.0404982	0.0216388	0.0337381		485.3	0.0743666	0.0430433	0.0229814	0.0364809		529.3	0.0323948
																														515	0.0674201	0.0403822	0.021589	0.0336503		485.4	0.0743409	0.0430357	0.0229769	0.036471		529.4	0.0323861
																														516	0.0672314	0.0402662	0.0215391	0.0335625		485.5	0.0743152	0.0430281	0.0229724	0.0364611		529.5	0.0323773
																														517	0.0670427	0.0401503	0.0214893	0.0334747		485.6	0.0742895	0.0430204	0.0229678	0.0364512		529.6	0.0323685
																														518	0.066854	0.0400343	0.0214394	0.0333869		485.7	0.0742638	0.0430128	0.0229633	0.0364413		529.7	0.0323597
																														519	0.0666653	0.0399183	0.0213896	0.0332991		485.8	0.0742382	0.0430052	0.0229588	0.0364313		529.8	0.0323509
																														520	0.0664766	0.0398023	0.0213397	0.0332113		485.9	0.0742125	0.0429976	0.0229542	0.0364214		529.9	0.0323422
																														521	0.066288	0.0396864	0.0212899	0.0331235		486	0.0741868	0.04299	0.0229497	0.0364115		530	0.0323334
																														522	0.0660993	0.0395704	0.0212401	0.0330357		486.1	0.0741611	0.0429823	0.0229451	0.0364016		530.1	0.0323255
																														523	0.0659106	0.0394544	0.0211902	0.0329479		486.2	0.0741354	0.0429747	0.0229406	0.0363917		530.2	0.0323176
																														524	0.0657219	0.0393384	0.0211404	0.0328601		486.3	0.0741097	0.0429671	0.0229361	0.0363818		530.3	0.0323097
																														525	0.0655332	0.0392225	0.0210905	0.0327724		486.4	0.0740841	0.0429595	0.0229315	0.0363719		530.4	0.0323019
																														526	0.0653445	0.0391065	0.0210407	0.0326846		486.5	0.0740584	0.0429519	0.022927	0.036362		530.5	0.032294
																														527	0.0651558	0.0389905	0.0209908	0.0325968		486.6	0.0740327	0.0429442	0.0229225	0.036352		530.6	0.0322861
																														528	0.0649671	0.0388746	0.020941	0.032509		486.7	0.074007	0.0429366	0.0229179	0.0363421		530.7	0.0322782
																														529	0.0647784	0.0387586	0.0208911	0.0324212		486.8	0.0739813	0.042929	0.0229134	0.0363322		530.8	0.0322703
																														530	0.0645897	0.0386426	0.0208413	0.0323334		486.9	0.0739556	0.0429214	0.0229088	0.0363223		530.9	0.0322624
																														531	0.0643866	0.0385467	0.0207905	0.0322546		487	0.07393	0.0429137	0.0229043	0.0363124		531	0.0322546
																														532	0.0641834	0.0384507	0.0207397	0.0321757		487.1	0.0739043	0.0429061	0.0228998	0.0363025		531.1	0.0322467
																														533	0.0639803	0.0383548	0.0206889	0.0320969		487.2	0.0738786	0.0428985	0.0228952	0.0362926		531.2	0.0322388
																														534	0.0637771	0.0382588	0.0206382	0.0320181		487.3	0.0738529	0.0428909	0.0228907	0.0362827		531.3	0.0322309
																														535	0.063574	0.0381629	0.0205874	0.0319392		487.4	0.0738272	0.0428833	0.0228861	0.0362727		531.4	0.032223
																														536	0.0633708	0.0380669	0.0205366	0.0318604		487.5	0.0738015	0.0428756	0.0228816	0.0362628		531.5	0.0322151
																														537	0.0631677	0.0379709	0.0204858	0.0317816		487.6	0.0737759	0.042868	0.0228771	0.0362529		531.6	0.0322073
																														538	0.0629645	0.037875	0.020435	0.0317027		487.7	0.0737502	0.0428604	0.0228725	0.036243		531.7	0.0321994
																														539	0.0627614	0.037779	0.0203843	0.0316239		487.8	0.0737245	0.0428528	0.022868	0.0362331		531.8	0.0321915
																														540	0.0625582	0.0376831	0.0203335	0.0315451		487.9	0.0736988	0.0428452	0.0228635	0.0362232		531.9	0.0321836
																														541	0.0623551	0.0375871	0.0202827	0.0314662		488	0.0736731	0.0428375	0.0228589	0.0362133		532	0.0321757
																														542	0.0621519	0.0374912	0.0202319	0.0313874		488.1	0.0736475	0.0428299	0.0228544	0.0362034		532.1	0.0321678
																														543	0.0619488	0.0373952	0.0201811	0.0313086		488.2	0.0736218	0.0428223	0.0228498	0.0361935		532.2	0.03216
																														544	0.0617457	0.0372993	0.0201304	0.0312297		488.3	0.0735961	0.0428147	0.0228453	0.0361835		532.3	0.0321521
																														545	0.0615425	0.0372033	0.0200796	0.0311509		488.4	0.0735704	0.0428071	0.0228408	0.0361736		532.4	0.0321442
																														546	0.0613394	0.0371074	0.0200288	0.0310721		488.5	0.0735447	0.0427994	0.0228362	0.0361637		532.5	0.0321363
																														547	0.0611362	0.0370114	0.019978	0.0309932		488.6	0.073519	0.0427918	0.0228317	0.0361538		532.6	0.0321284
																														548	0.0609331	0.0369155	0.0199272	0.0309144		488.7	0.0734934	0.0427842	0.0228272	0.0361439		532.7	0.0321205
																														549	0.0607299	0.0368195	0.0198765	0.0308356		488.8	0.0734677	0.0427766	0.0228226	0.036134		532.8	0.0321127
																														550	0.0605268	0.0367236	0.0198257	0.0307567		488.9	0.073442	0.0427689	0.0228181	0.0361241		532.9	0.0321048
																														551	0.0603236	0.0366276	0.0197749	0.0306779		489	0.0734163	0.0427613	0.0228135	0.0361142		533	0.0320969
																														552	0.0601205	0.0365317	0.0197241	0.0305991		489.1	0.0733906	0.0427537	0.022809	0.0361042		533.1	0.032089
																														553	0.0599173	0.0364357	0.0196733	0.0305202		489.2	0.0733649	0.0427461	0.0228045	0.0360943		533.2	0.0320811
																														554	0.0597142	0.0363398	0.0196226	0.0304414		489.3	0.0733393	0.0427385	0.0227999	0.0360844		533.3	0.0320732
																														555	0.059511	0.0362438	0.0195718	0.0303626		489.4	0.0733136	0.0427308	0.0227954	0.0360745		533.4	0.0320654
																														556	0.059333	0.0361639	0.0195438	0.0303132		489.5	0.0732879	0.0427232	0.0227908	0.0360646		533.5	0.0320575
																														557	0.0591549	0.036084	0.0195159	0.0302637		489.6	0.0732622	0.0427156	0.0227863	0.0360547		533.6	0.0320496
																														558	0.0589768	0.036004	0.019488	0.0302143		489.7	0.0732365	0.042708	0.0227818	0.0360448		533.7	0.0320417
																														559	0.0587987	0.0359241	0.01946	0.0301649		489.8	0.0732108	0.0427004	0.0227772	0.0360349		533.8	0.0320338
																														560	0.0586206	0.0358442	0.0194321	0.0301155		489.9	0.0731852	0.0426927	0.0227727	0.0360249		533.9	0.0320259
																														561	0.0584425	0.0357643	0.0194041	0.0300661		490	0.0731595	0.0426851	0.0227682	0.036015		534	0.0320181
																														562	0.0582644	0.0356843	0.0193762	0.0300167		490.1	0.0731338	0.0426775	0.0227636	0.0360051		534.1	0.0320102
																														563	0.0580863	0.0356044	0.0193483	0.0299673		490.2	0.0731081	0.0426699	0.0227591	0.0359952		534.2	0.0320023
																														564	0.0579083	0.0355245	0.0193203	0.0299179		490.3	0.0730824	0.0426623	0.0227545	0.0359853		534.3	0.0319944
																														565	0.0577302	0.0354445	0.0192924	0.0298685		490.4	0.0730567	0.0426546	0.02275	0.0359754		534.4	0.0319865
																														566	0.0575521	0.0353646	0.0192644	0.0298191		490.5	0.0730311	0.042647	0.0227455	0.0359655		534.5	0.0319786
																														567	0.057374	0.0352847	0.0192365	0.0297697		490.6	0.0730054	0.0426394	0.0227409	0.0359556		534.6	0.0319708
																														568	0.0571959	0.0352048	0.0192086	0.0297203		490.7	0.0729797	0.0426318	0.0227364	0.0359457		534.7	0.0319629
																														569	0.0570178	0.0351248	0.0191806	0.0296709		490.8	0.072954	0.0426241	0.0227319	0.0359357		534.8	0.031955
																														570	0.0568397	0.0350449	0.0191527	0.0296215		490.9	0.0729283	0.0426165	0.0227273	0.0359258		534.9	0.0319471
																														571	0.0566616	0.034965	0.0191247	0.0295721		491	0.0729026	0.0426089	0.0227228	0.0359159		535	0.0319392
																														572	0.0564836	0.0348851	0.0190968	0.0295227		491.1	0.072877	0.0426013	0.0227182	0.035906		535.1	0.0319313
																														573	0.0563055	0.0348051	0.0190689	0.0294733		491.2	0.0728513	0.0425937	0.0227137	0.0358961		535.2	0.0319235
																														574	0.0561274	0.0347252	0.0190409	0.0294238		491.3	0.0728256	0.042586	0.0227092	0.0358862		535.3	0.0319156
																														575	0.0559493	0.0346453	0.019013	0.0293744		491.4	0.0727999	0.0425784	0.0227046	0.0358763		535.4	0.0319077
																														576	0.0557712	0.0345653	0.018985	0.029325		491.5	0.0727742	0.0425708	0.0227001	0.0358664		535.5	0.0318998
																														577	0.0555931	0.0344854	0.0189571	0.0292756		491.6	0.0727486	0.0425632	0.0226955	0.0358564		535.6	0.0318919
																														578	0.055415	0.0344055	0.0189292	0.0292262		491.7	0.0727229	0.0425556	0.022691	0.0358465		535.7	0.031884
																														579	0.0552369	0.0343256	0.0189012	0.0291768		491.8	0.0726972	0.0425479	0.0226865	0.0358366		535.8	0.0318762
																														580	0.0550589	0.0342456	0.0188733	0.0291274		491.9	0.0726715	0.0425403	0.0226819	0.0358267		535.9	0.0318683
																														581	0.0548968	0.0341798	0.0187924	0.0290744		492	0.0726458	0.0425327	0.0226774	0.0358168		536	0.0318604
																														582	0.0547348	0.034114	0.0187116	0.0290213		492.1	0.0726201	0.0425251	0.0226729	0.0358069		536.1	0.0318525
																														583	0.0545728	0.0340482	0.0186308	0.0289683		492.2	0.0725945	0.0425174	0.0226683	0.035797		536.2	0.0318446
																														584	0.0544108	0.0339824	0.0185499	0.0289152		492.3	0.0725688	0.0425098	0.0226638	0.0357871		536.3	0.0318367
																														585	0.0542488	0.0339166	0.0184691	0.0288622		492.4	0.0725431	0.0425022	0.0226592	0.0357771		536.4	0.0318289
																														586	0.0540868	0.0338508	0.0183882	0.0288091		492.5	0.0725174	0.0424946	0.0226547	0.0357672		536.5	0.031821
																														587	0.0539248	0.033785	0.0183074	0.0287561		492.6	0.0724917	0.042487	0.0226502	0.0357573		536.6	0.0318131
																														588	0.0537628	0.0337192	0.0182266	0.0287031		492.7	0.072466	0.0424793	0.0226456	0.0357474		536.7	0.0318052
																														589	0.0536008	0.0336534	0.0181457	0.02865		492.8	0.0724404	0.0424717	0.0226411	0.0357375		536.8	0.0317973
																														590	0.0534388	0.0335876	0.0180649	0.028597		492.9	0.0724147	0.0424641	0.0226365	0.0357276		536.9	0.0317894
																														591	0.0532768	0.0335218	0.017984	0.0285439		493	0.072389	0.0424565	0.022632	0.0357177		537	0.0317816
																														592	0.0531148	0.033456	0.0179032	0.0284909		493.1	0.0723633	0.0424489	0.0226275	0.0357078		537.1	0.0317737
																														593	0.0529528	0.0333902	0.0178223	0.0284378		493.2	0.0723376	0.0424412	0.0226229	0.0356979		537.2	0.0317658
																														594	0.0527907	0.0333244	0.0177415	0.0283848		493.3	0.0723119	0.0424336	0.0226184	0.0356879		537.3	0.0317579
																														595	0.0526287	0.0332586	0.0176607	0.0283317		493.4	0.0722863	0.042426	0.0226139	0.035678		537.4	0.03175
																														596	0.0524667	0.0331928	0.0175798	0.0282787		493.5	0.0722606	0.0424184	0.0226093	0.0356681		537.5	0.0317421
																														597	0.0523047	0.0331269	0.017499	0.0282257		493.6	0.0722349	0.0424108	0.0226048	0.0356582		537.6	0.0317343
																														598	0.0521427	0.0330611	0.0174181	0.0281726		493.7	0.0722092	0.0424031	0.0226002	0.0356483		537.7	0.0317264
																														599	0.0519807	0.0329953	0.0173373	0.0281196		493.8	0.0721835	0.0423955	0.0225957	0.0356384		537.8	0.0317185
																														600	0.0518187	0.0329295	0.0172565	0.0280665		493.9	0.0721578	0.0423879	0.0225912	0.0356285		537.9	0.0317106
																														601	0.0516567	0.0328637	0.0171756	0.0280135		494	0.0721322	0.0423803	0.0225866	0.0356186		538	0.0317027
																														602	0.0514947	0.0327979	0.0170948	0.0279604		494.1	0.0721065	0.0423726	0.0225821	0.0356086		538.1	0.0316948
																														603	0.0513327	0.0327321	0.0170139	0.0279074		494.2	0.0720808	0.042365	0.0225776	0.0355987		538.2	0.031687
																														604	0.0511707	0.0326663	0.0169331	0.0278543		494.3	0.0720551	0.0423574	0.022573	0.0355888		538.3	0.0316791
																														605	0.0510087	0.0326005	0.0168522	0.0278013		494.4	0.0720294	0.0423498	0.0225685	0.0355789		538.4	0.0316712
																														606	0.0508806	0.0325263	0.0167985	0.0277486		494.5	0.0720038	0.0423422	0.0225639	0.035569		538.5	0.0316633
																														607	0.0507525	0.032452	0.0167447	0.027696		494.6	0.0719781	0.0423345	0.0225594	0.0355591		538.6	0.0316554
																														608	0.0506244	0.0323778	0.0166909	0.0276433		494.7	0.0719524	0.0423269	0.0225549	0.0355492		538.7	0.0316475
																														609	0.0504963	0.0323036	0.0166371	0.0275906		494.8	0.0719267	0.0423193	0.0225503	0.0355393		538.8	0.0316397
																														610	0.0503682	0.0322294	0.0165834	0.0275379		494.9	0.071901	0.0423117	0.0225458	0.0355293		538.9	0.0316318
																														611	0.0502401	0.0321551	0.0165296	0.0274853		495	0.0718753	0.0423041	0.0225412	0.0355194		539	0.0316239
																														612	0.050112	0.0320809	0.0164758	0.0274326		495.1	0.0718497	0.0422964	0.0225367	0.0355095		539.1	0.031616
																														613	0.0499839	0.0320067	0.016422	0.0273799		495.2	0.071824	0.0422888	0.0225322	0.0354996		539.2	0.0316081
																														614	0.0498559	0.0319325	0.0163683	0.0273273		495.3	0.0717983	0.0422812	0.0225276	0.0354897		539.3	0.0316002
																														615	0.0497278	0.0318582	0.0163145	0.0272746		495.4	0.0717726	0.0422736	0.0225231	0.0354798		539.4	0.0315924
																														616	0.0495997	0.031784	0.0162607	0.0272219		495.5	0.0717469	0.042266	0.0225186	0.0354699		539.5	0.0315845
																														617	0.0494716	0.0317098	0.0162069	0.0271692		495.6	0.0717212	0.0422583	0.022514	0.03546		539.6	0.0315766
																														618	0.0493435	0.0316355	0.0161532	0.0271166		495.7	0.0716956	0.0422507	0.0225095	0.0354501		539.7	0.0315687
																														619	0.0492154	0.0315613	0.0160994	0.0270639		495.8	0.0716699	0.0422431	0.0225049	0.0354401		539.8	0.0315608
																														620	0.0490873	0.0314871	0.0160456	0.0270112		495.9	0.0716442	0.0422355	0.0225004	0.0354302		539.9	0.0315529
																														621	0.0489592	0.0314129	0.0159918	0.0269586		496	0.0716185	0.0422278	0.0224959	0.0354203		540	0.0315451
																														622	0.0488312	0.0313386	0.0159381	0.0269059		496.1	0.0715928	0.0422202	0.0224913	0.0354104		540.1	0.0315372
																														623	0.0487031	0.0312644	0.0158843	0.0268532		496.2	0.0715671	0.0422126	0.0224868	0.0354005		540.2	0.0315293
																														624	0.048575	0.0311902	0.0158305	0.0268006		496.3	0.0715415	0.042205	0.0224823	0.0353906		540.3	0.0315214
																														625	0.0484469	0.031116	0.0157767	0.0267479		496.4	0.0715158	0.0421974	0.0224777	0.0353807		540.4	0.0315135
																														626	0.0483188	0.0310417	0.015723	0.0266952		496.5	0.0714901	0.0421897	0.0224732	0.0353708		540.5	0.0315056
																														627	0.0481907	0.0309675	0.0156692	0.0266425		496.6	0.0714644	0.0421821	0.0224686	0.0353608		540.6	0.0314978
																														628	0.0480626	0.0308933	0.0156154	0.0265899		496.7	0.0714387	0.0421745	0.0224641	0.0353509		540.7	0.0314899
																														629	0.0479345	0.030819	0.0155616	0.0265372		496.8	0.071413	0.0421669	0.0224596	0.035341		540.8	0.031482
																														630	0.0478064	0.0307448	0.0155078	0.0264845		496.9	0.0713874	0.0421593	0.022455	0.0353311		540.9	0.0314741
																														631	0.0476697	0.0307228	0.0154874	0.0264377		497	0.0713617	0.0421516	0.0224505	0.0353212		541	0.0314662
																														632	0.047533	0.0307008	0.0154669	0.0263908		497.1	0.071336	0.042144	0.0224459	0.0353113		541.1	0.0314583
																														633	0.0473963	0.0306788	0.0154464	0.026344		497.2	0.0713103	0.0421364	0.0224414	0.0353014		541.2	0.0314505
																														634	0.0472596	0.0306569	0.0154259	0.0262971		497.3	0.0712846	0.0421288	0.0224369	0.0352915		541.3	0.0314426
																														635	0.0471229	0.0306349	0.0154054	0.0262503		497.4	0.071259	0.0421212	0.0224323	0.0352815		541.4	0.0314347
																														636	0.0469862	0.0306129	0.0153849	0.0262034		497.5	0.0712333	0.0421135	0.0224278	0.0352716		541.5	0.0314268
																														637	0.0468495	0.0305909	0.0153645	0.0261565		497.6	0.0712076	0.0421059	0.0224233	0.0352617		541.6	0.0314189
																														638	0.0467128	0.0305689	0.015344	0.0261097		497.7	0.0711819	0.0420983	0.0224187	0.0352518		541.7	0.031411
																														639	0.0465761	0.0305469	0.0153235	0.0260628		497.8	0.0711562	0.0420907	0.0224142	0.0352419		541.8	0.0314032
																														640	0.0464394	0.0305249	0.015303	0.026016		497.9	0.0711305	0.042083	0.0224096	0.035232		541.9	0.0313953
																														641	0.0463027	0.0305029	0.0152825	0.0259691		498	0.0711049	0.0420754	0.0224051	0.0352221		542	0.0313874
																														642	0.046166	0.030481	0.015262	0.0259223		498.1	0.0710792	0.0420678	0.0224006	0.0352122		542.1	0.0313795
																														643	0.0460293	0.030459	0.0152415	0.0258754		498.2	0.0710535	0.0420602	0.022396	0.0352023		542.2	0.0313716
																														644	0.0458926	0.030437	0.0152211	0.0258286		498.3	0.0710278	0.0420526	0.0223915	0.0351923		542.3	0.0313637
																														645	0.0457559	0.030415	0.0152006	0.0257817		498.4	0.0710021	0.0420449	0.022387	0.0351824		542.4	0.0313559
																														646	0.0456192	0.030393	0.0151801	0.0257349		498.5	0.0709764	0.0420373	0.0223824	0.0351725		542.5	0.031348
																														647	0.0454825	0.030371	0.0151596	0.025688		498.6	0.0709508	0.0420297	0.0223779	0.0351626		542.6	0.0313401
																														648	0.0453458	0.030349	0.0151391	0.0256411		498.7	0.0709251	0.0420221	0.0223733	0.0351527		542.7	0.0313322
																														649	0.0452091	0.030327	0.0151186	0.0255943		498.8	0.0708994	0.0420145	0.0223688	0.0351428		542.8	0.0313243
																														650	0.0450724	0.030305	0.0150982	0.0255474		498.9	0.0708737	0.0420068	0.0223643	0.0351329		542.9	0.0313164
																														651	0.0449357	0.0302831	0.0150777	0.0255006		499	0.070848	0.0419992	0.0223597	0.035123		543	0.0313086
																														652	0.044799	0.0302611	0.0150572	0.0254537		499.1	0.0708223	0.0419916	0.0223552	0.035113		543.1	0.0313007
																														653	0.0446623	0.0302391	0.0150367	0.0254069		499.2	0.0707967	0.041984	0.0223506	0.0351031		543.2	0.0312928
																														654	0.0445256	0.0302171	0.0150162	0.02536		499.3	0.070771	0.0419764	0.0223461	0.0350932		543.3	0.0312849
																														655	0.0443889	0.0301951	0.0149957	0.0253132		499.4	0.0707453	0.0419687	0.0223416	0.0350833		543.4	0.031277
																														656	0.0443004	0.0301414	0.0149587	0.0253131		499.5	0.0707196	0.0419611	0.022337	0.0350734		543.5	0.0312691
																														657	0.0442118	0.0300877	0.0149217	0.0253129		499.6	0.0706939	0.0419535	0.0223325	0.0350635		543.6	0.0312613
																														658	0.0441233	0.0300341	0.0148846	0.0253128		499.7	0.0706682	0.0419459	0.022328	0.0350536		543.7	0.0312534
																														659	0.0440347	0.0299804	0.0148476	0.0253127		499.8	0.0706426	0.0419382	0.0223234	0.0350437		543.8	0.0312455
																														660	0.0439461	0.0299267	0.0148106	0.0253126		499.9	0.0706169	0.0419306	0.0223189	0.0350337		543.9	0.0312376
																														661	0.0438576	0.029873	0.0147735	0.0253125		500	0.0705912	0.041923	0.0223143	0.0350238		544	0.0312297
																														662	0.043769	0.0298193	0.0147365	0.0253124		500.1	0.0705655	0.0419154	0.0223098	0.0350139		544.1	0.0312218
																														663	0.0436805	0.0297657	0.0146995	0.0253123		500.2	0.0705398	0.0419078	0.0223053	0.035004		544.2	0.031214
																														664	0.0435919	0.029712	0.0146625	0.0253122		500.3	0.0705141	0.0419001	0.0223007	0.0349941		544.3	0.0312061
																														665	0.0435033	0.0296583	0.0146254	0.0253121		500.4	0.0704885	0.0418925	0.0222962	0.0349842		544.4	0.0311982
																														666	0.0434148	0.0296046	0.0145884	0.025312		500.5	0.0704628	0.0418849	0.0222917	0.0349743		544.5	0.0311903
																														667	0.0433262	0.0295509	0.0145514	0.0253119		500.6	0.0704371	0.0418773	0.0222871	0.0349644		544.6	0.0311824
																														668	0.0432376	0.0294973	0.0145143	0.0253118		500.7	0.0704114	0.0418697	0.0222826	0.0349545		544.7	0.0311745
																														669	0.0431491	0.0294436	0.0144773	0.0253117		500.8	0.0703857	0.041862	0.022278	0.0349445		544.8	0.0311667
																														670	0.0430605	0.0293899	0.0144403	0.0253115		500.9	0.0703601	0.0418544	0.0222735	0.0349346		544.9	0.0311588
																														671	0.042972	0.0293362	0.0144032	0.0253114		501	0.0703344	0.0418468	0.022269	0.0349247		545	0.0311509
																														672	0.0428834	0.0292825	0.0143662	0.0253113		501.1	0.0703087	0.0418392	0.0222644	0.0349148		545.1	0.031143
																														673	0.0427948	0.0292289	0.0143292	0.0253112		501.2	0.070283	0.0418315	0.0222599	0.0349049		545.2	0.0311351
																														674	0.0427063	0.0291752	0.0142921	0.0253111		501.3	0.0702573	0.0418239	0.0222553	0.034895		545.3	0.0311272
																														675	0.0426177	0.0291215	0.0142551	0.025311		501.4	0.0702316	0.0418163	0.0222508	0.0348851		545.4	0.0311194
																														676	0.0425292	0.0290678	0.0142181	0.0253109		501.5	0.070206	0.0418087	0.0222463	0.0348752		545.5	0.0311115
																														677	0.0424406	0.0290141	0.014181	0.0253108		501.6	0.0701803	0.0418011	0.0222417	0.0348652		545.6	0.0311036
																														678	0.042352	0.0289605	0.014144	0.0253107		501.7	0.0701546	0.0417934	0.0222372	0.0348553		545.7	0.0310957
																														679	0.0422635	0.0289068	0.014107	0.0253106		501.8	0.0701289	0.0417858	0.0222327	0.0348454		545.8	0.0310878
																														680	0.0421749	0.0288531	0.0140699	0.0253105		501.9	0.0701032	0.0417782	0.0222281	0.0348355		545.9	0.0310799
																														681	0.0420961	0.0288263	0.0140323	0.0252474		502	0.0700775	0.0417706	0.0222236	0.0348256		546	0.0310721
																														682	0.0420173	0.0287994	0.0139947	0.0251844		502.1	0.0700519	0.041763	0.022219	0.0348157		546.1	0.0310642
																														683	0.0419385	0.0287726	0.0139571	0.0251214		502.2	0.0700262	0.0417553	0.0222145	0.0348058		546.2	0.0310563
																														684	0.0418597	0.0287458	0.0139194	0.0250584		502.3	0.0700005	0.0417477	0.02221	0.0347959		546.3	0.0310484
																														685	0.0417809	0.028719	0.0138818	0.0249953		502.4	0.0699748	0.0417401	0.0222054	0.0347859		546.4	0.0310405
																														686	0.0417021	0.0286922	0.0138442	0.0249323		502.5	0.0699491	0.0417325	0.0222009	0.034776		546.5	0.0310326
																														687	0.0416233	0.0286653	0.0138066	0.0248693		502.6	0.0699234	0.0417249	0.0221963	0.0347661		546.6	0.0310248
																														688	0.0415445	0.0286385	0.0137689	0.0248063		502.7	0.0698978	0.0417172	0.0221918	0.0347562		546.7	0.0310169
																														689	0.0414657	0.0286117	0.0137313	0.0247432		502.8	0.0698721	0.0417096	0.0221873	0.0347463		546.8	0.031009
																														690	0.0413869	0.0285849	0.0136937	0.0246802		502.9	0.0698464	0.041702	0.0221827	0.0347364		546.9	0.0310011
																														691	0.041308	0.028558	0.0136561	0.0246172		503	0.0698207	0.0416944	0.0221782	0.0347265		547	0.0309932
																														692	0.0412292	0.0285312	0.0136184	0.0245542		503.1	0.069795	0.0416867	0.0221737	0.0347166		547.1	0.0309853
																														693	0.0411504	0.0285044	0.0135808	0.0244911		503.2	0.0697693	0.0416791	0.0221691	0.0347067		547.2	0.0309775
																														694	0.0410716	0.0284776	0.0135432	0.0244281		503.3	0.0697437	0.0416715	0.0221646	0.0346967		547.3	0.0309696
																														695	0.0409928	0.0284507	0.0135056	0.0243651		503.4	0.069718	0.0416639	0.02216	0.0346868		547.4	0.0309617
																														696	0.040914	0.0284239	0.0134679	0.0243021		503.5	0.0696923	0.0416563	0.0221555	0.0346769		547.5	0.0309538
																														697	0.0408352	0.0283971	0.0134303	0.024239		503.6	0.0696666	0.0416486	0.022151	0.034667		547.6	0.0309459
																														698	0.0407564	0.0283703	0.0133927	0.024176		503.7	0.0696409	0.041641	0.0221464	0.0346571		547.7	0.030938
																														699	0.0406776	0.0283434	0.0133551	0.024113		503.8	0.0696153	0.0416334	0.0221419	0.0346472		547.8	0.0309302
																														700	0.0405988	0.0283166	0.0133174	0.02405		503.9	0.0695896	0.0416258	0.0221374	0.0346373		547.9	0.0309223
																														701	0.04052	0.0282898	0.0132798	0.0239869		504	0.0695639	0.0416182	0.0221328	0.0346274		548	0.0309144
																														702	0.0404412	0.028263	0.0132422	0.0239239		505	0.0693071	0.0415419	0.0220874	0.0345282		555	0.0303626
																														703	0.0403624	0.0282362	0.0132046	0.0238609
																														704	0.0402835	0.0282093	0.0131669	0.0237979
																														705	0.0402047	0.0281825	0.0131293	0.0237348

## Sheet: Section C(a)
Section C (a) - Light absorption by lipofuscin
Healthy								STGD1		in-vitro (Rozanowska et al, IOVS, 2004)
Age	0 to 10	11 to 30	31 to 50	51 to 70	71 to 80	81 to 90		0 to 30		-
Location of lipofuscin granules (in RPE)	66% basal	66% basal	78% basal	89% basal	89% basal	100% of the cell		80% basal		-
Lipofuscin Granules/ml	2.15451e+10	1.50816e+11	1.66039e+11	1.93712e+11	2.09855e+11	2.72632e+11		3.76341e+11		7600000000
Path length (L, mm)	0.00780267	0.00780267	0.00910311	0.0104036	0.0104036	0.011704		0.0093632		0.3325
ng*L	1.68109e+08	1.17677e+09	1.51147e+09	2.0153e+09	2.18324e+09	3.19089e+09		3.52376e+09		2527000000
qAF8 mean	65	157	256	331				554.191		-

## Sheet: Section C(b)
Section C (b) - Analysis of lipofuscin granule size versus age
Electron microscopy images extracted from: Boulton et al., Vis Res (1990), Fig. 2 a-c
Lipofuscin granules, 5-29 year age group, healthy								Lipofuscin granules, 30-49 year age group, healthy														Lipofuscin granules, >50 year age group, healthy
																							TotalArea (#pixels)
	TotalArea (#pixels)								TotalArea (#pixels)													1	778
1	180							1	1671													2	112
2	3366							2	1794													3	880
3	454							3	188													4	365
4	154							4	1070													5	1428
5	1492							5	1979													6	1103
6	2152							6	1992													7	1036
7	800							7	1500													8	407
8	2106							8	1072													9	1620
9	1326							9	723													10	835
10	133							10	271													11	1013
11	656							11	1743													12	1599
12	1018							12	998													13	704
13	732							13	1504													14	905
14	1509																					15	321
15	1050																					16	1456
16	629																					17	147
17	1729																					18	924
18	2927																					19	963
19	1732																					20	1661
20	945																					21	366
21	687																					22	374
22	272																					23	933
23	177																					24	403
																						25	2879
																						26	1038
T-tests for difference in granule size (with Welch's correction; don't assume equal variances)																						27	1350
Tested with Graphpad Prism ver. 5.03																						28	1017
																						29	2575
	Question				P	Conclusion	t	df														30	1947
	mean 5_29 different from 30_49?				0.6078	Not different	0.5184	32														31	649
	mean 30_49 different from 50_plus?				0.2453	Not different	1.191	24
	mean 5_29 different from 50_plus?				0.6023	Not different	0.5255	38

## Sheet: Section D(a)
Section D - part a - Rates of oxygen photoconsumption in- vitro
Reported rates					Conversion of reported rates into actual rates						Actual rates @ 1.61089E+16 photons/s/cm2
Data extracted from: Rozanowska et al., IOVS (2004), Fig. 2(extraction points highlighted in yellow)
											Sunlight (λ = 380 - 700 nm)						AF excitation (λ = 488 ± 2 nm)				AF excitation (λ = 532 ± 2 nm)
Wavelength	Healthy				Wavelength	Reported rate	Fluence rate	Photon flux	Unnormalized rate		Wavelength	>80 year old	41-80 year old	≤40 year old		Wavelength	>80 year old	41-80 year old	≤40 year old		Wavelength	≤40 year old
nm	>80 year old	41-80 year old	≤40 year old		nm	>80 year old	mW/cm2	photons/s/cm2	mM/s/cm2		nm	mM/s/cm2	mM/s/cm2	mM/s/cm2		nm	mM/s/cm2	mM/s/cm2	mM/s/cm2		nm	mM/s/cm2
380	174.371	133.653	95.3293		320	346.347	10	1.61089e+16	0.00110831		380	0.000557988	0.000427689	0.000305054		434	0.000147162	0.00011497	7.97126e-05		499	2.2994e-05
380.5	172.675	132.485	94.5509		360	174.371	8.88889	1.61089e+16	0.000557988		380.5	0.000552559	0.000423952	0.000302563		470	0.000103973	6.57829e-05	4.7321e-05		514	2.14262e-05
381	170.978	131.317	93.7725		400	92.9341	8	1.61089e+16	0.000297389		381	0.00054713	0.000420216	0.000300072		470.1	0.000103853	6.56462e-05	4.7231e-05		514.1	2.14158e-05
381.5	169.281	130.15	92.994		440	45.988	7.27273	1.61089e+16	0.000147162		381.5	0.000541701	0.000416479	0.000297581		470.2	0.000103733	6.55096e-05	4.71411e-05		514.2	2.14053e-05
382	167.585	128.982	92.2156		480	28.7425	6.66667	1.61089e+16	9.1976e-05		382	0.000536271	0.000412743	0.00029509		470.3	0.000103613	6.5373e-05	4.70511e-05		514.3	2.13949e-05
382.5	165.888	127.814	91.4371		520	14.3713	6.15385	1.61089e+16	4.5988e-05		382.5	0.000530842	0.000409006	0.000292599		470.4	0.000103493	6.52363e-05	4.69611e-05		514.4	2.13844e-05
383	164.192	126.647	90.6587		560	12.4551	5.71429	1.61089e+16	3.98563e-05		383	0.000525413	0.000405269	0.000290108		470.5	0.000103373	6.50997e-05	4.68711e-05		514.5	2.1374e-05
383.5	162.495	125.479	89.8802								383.5	0.000519984	0.000401533	0.000287617		470.6	0.000103253	6.49631e-05	4.67812e-05		514.6	2.13635e-05
384	160.798	124.311	89.1018								384	0.000514555	0.000397796	0.000285126		470.7	0.000103133	6.48265e-05	4.66912e-05		514.7	2.13531e-05
384.5	159.102	123.144	88.3234								384.5	0.000509126	0.00039406	0.000282635		470.8	0.000103013	6.46898e-05	4.66012e-05		514.8	2.13426e-05
385	157.405	121.976	87.5449								385	0.000503697	0.000390323	0.000280144		470.9	0.000102893	6.45532e-05	4.65112e-05		514.9	2.13322e-05
385.5	155.709	120.808	86.7665								385.5	0.000498267	0.000386587	0.000277653		471	0.000102773	6.44166e-05	4.64212e-05		515	2.13217e-05
386	154.012	119.641	85.988								386	0.000492838	0.00038285	0.000275162		471.1	0.000102653	6.42799e-05	4.63313e-05		515.1	2.13113e-05
386.5	152.315	118.473	85.2096								386.5	0.000487409	0.000379114	0.000272671		471.2	0.000102533	6.41433e-05	4.62413e-05		515.2	2.13008e-05
387	150.619	117.305	84.4311								387	0.00048198	0.000375377	0.00027018		471.3	0.000102413	6.40067e-05	4.61513e-05		515.3	2.12904e-05
387.5	148.922	116.138	83.6527								387.5	0.000476551	0.000371641	0.000267689		471.4	0.000102293	6.387e-05	4.60613e-05		515.4	2.12799e-05
388	147.226	114.97	82.8743								388	0.000471122	0.000367904	0.000265198		471.5	0.000102173	6.37334e-05	4.59714e-05		515.5	2.12695e-05
388.5	145.529	113.802	82.0958								388.5	0.000465693	0.000364168	0.000262707		471.6	0.000102053	6.35968e-05	4.58814e-05		515.6	2.1259e-05
389	143.832	112.635	81.3174								389	0.000460263	0.000360431	0.000260216		471.7	0.000101933	6.34601e-05	4.57914e-05		515.7	2.12486e-05
389.5	142.136	111.467	80.5389								389.5	0.000454834	0.000356695	0.000257725		471.8	0.000101813	6.33235e-05	4.57014e-05		515.8	2.12381e-05
390	140.439	110.299	79.7605								390	0.000449405	0.000352958	0.000255234		471.9	0.000101694	6.31869e-05	4.56115e-05		515.9	2.12277e-05
390.5	138.743	109.132	78.982								390.5	0.000443976	0.000349222	0.000252743		472	0.000101574	6.30502e-05	4.55215e-05		516	2.12172e-05
391	137.046	107.964	78.2036								391	0.000438547	0.000345485	0.000250251		472.1	0.000101454	6.29136e-05	4.54315e-05		516.1	2.12068e-05
391.5	135.349	106.796	77.4251								391.5	0.000433118	0.000341749	0.00024776		472.2	0.000101334	6.2777e-05	4.53415e-05		516.2	2.11963e-05
392	133.653	105.629	76.6467								392	0.000427689	0.000338012	0.000245269		472.3	0.000101214	6.26404e-05	4.52515e-05		516.3	2.11858e-05
392.5	131.956	104.461	75.8683								392.5	0.000422259	0.000334275	0.000242778		472.4	0.000101094	6.25037e-05	4.51616e-05		516.4	2.11754e-05
393	130.259	103.293	75.0898								393	0.00041683	0.000330539	0.000240287		472.5	0.000100974	6.23671e-05	4.50716e-05		516.5	2.11649e-05
393.5	128.563	102.126	74.3114								393.5	0.000411401	0.000326802	0.000237796		472.6	0.000100854	6.22305e-05	4.49816e-05		516.6	2.11545e-05
394	126.866	100.958	73.5329								394	0.000405972	0.000323066	0.000235305		472.7	0.000100734	6.20938e-05	4.48916e-05		516.7	2.1144e-05
394.5	125.17	99.7904	72.7545								394.5	0.000400543	0.000319329	0.000232814		472.8	0.000100614	6.19572e-05	4.48017e-05		516.8	2.11336e-05
395	123.473	98.6228	71.976								395	0.000395114	0.000315593	0.000230323		472.9	0.000100494	6.18206e-05	4.47117e-05		516.9	2.11231e-05
395.5	121.776	97.4551	71.1976								395.5	0.000389685	0.000311856	0.000227832		473	0.000100374	6.16839e-05	4.46217e-05		517	2.11127e-05
396	120.08	96.2874	70.4192								396	0.000384255	0.00030812	0.000225341		473.1	0.000100254	6.15473e-05	4.45317e-05		517.1	2.11022e-05
396.5	118.383	95.1198	69.6407								396.5	0.000378826	0.000304383	0.00022285		473.2	0.000100134	6.14107e-05	4.44418e-05		517.2	2.10918e-05
397	116.687	93.9521	68.8623								397	0.000373397	0.000300647	0.000220359		473.3	0.000100014	6.1274e-05	4.43518e-05		517.3	2.10813e-05
397.5	114.99	92.7844	68.0838								397.5	0.000367968	0.00029691	0.000217868		473.4	9.9894e-05	6.11374e-05	4.42618e-05		517.4	2.10709e-05
398	113.293	91.6168	67.3054								398	0.000362539	0.000293174	0.000215377		473.5	9.9774e-05	6.10008e-05	4.41718e-05		517.5	2.10604e-05
398.5	111.597	90.4491	66.5269								398.5	0.00035711	0.000289437	0.000212886		473.6	9.9654e-05	6.08641e-05	4.40819e-05		517.6	2.105e-05
399	109.9	89.2814	65.7485								399	0.000351681	0.000285701	0.000210395		473.7	9.95341e-05	6.07275e-05	4.39919e-05		517.7	2.10395e-05
399.5	108.204	88.1138	64.9701								399.5	0.000346251	0.000281964	0.000207904		473.8	9.94141e-05	6.05909e-05	4.39019e-05		517.8	2.10291e-05
400	106.507	86.9461	64.1916								400	0.000340822	0.000278228	0.000205413		473.9	9.92941e-05	6.04543e-05	4.38119e-05		517.9	2.10186e-05
401	103.114	84.6108	62.6347								401	0.000329964	0.000270754	0.000200431		474	9.91742e-05	6.03176e-05	4.37219e-05		518	2.10082e-05
402	99.7206	82.2754	61.0778								402	0.000319106	0.000263281	0.000195449		474.1	9.90542e-05	6.0181e-05	4.3632e-05		518.1	2.09977e-05
403	96.3273	79.9401	59.521								403	0.000308248	0.000255808	0.000190467		474.2	9.89342e-05	6.00444e-05	4.3542e-05		518.2	2.09873e-05
404	92.9341	77.6048	57.9641								404	0.000297389	0.000248335	0.000185485		474.3	9.88143e-05	5.99077e-05	4.3452e-05		518.3	2.09768e-05
405	91.3693	76.2156	56.8623								405	0.000292382	0.00024389	0.000181959		474.4	9.86943e-05	5.97711e-05	4.3362e-05		518.4	2.09664e-05
406	89.8044	74.8263	55.7605								406	0.000287374	0.000239444	0.000178434		474.5	9.85743e-05	5.96345e-05	4.32721e-05		518.5	2.09559e-05
407	88.2395	73.4371	54.6587								407	0.000282366	0.000234999	0.000174908		474.6	9.84544e-05	5.94978e-05	4.31821e-05		518.6	2.09455e-05
408	86.6747	72.0479	53.5569								408	0.000277359	0.000230553	0.000171382		474.7	9.83344e-05	5.93612e-05	4.30921e-05		518.7	2.0935e-05
409	85.1098	70.6587	52.4551								409	0.000272351	0.000226108	0.000167856		474.8	9.82144e-05	5.92246e-05	4.30021e-05		518.8	2.09246e-05
410	83.5449	69.2695	51.3533								410	0.000267344	0.000221662	0.000164331		474.9	9.80945e-05	5.90879e-05	4.29122e-05		518.9	2.09141e-05
411	81.98	67.8802	50.2515								411	0.000262336	0.000217217	0.000160805		475	9.79745e-05	5.89513e-05	4.28222e-05		519	2.09036e-05
412	80.4152	66.491	49.1497								412	0.000257329	0.000212771	0.000157279		475.1	9.78545e-05	5.88147e-05	4.27322e-05		519.1	2.08932e-05
413	78.8503	65.1018	48.0479								413	0.000252321	0.000208326	0.000153753		475.2	9.77345e-05	5.86781e-05	4.26422e-05		519.2	2.08827e-05
414	77.2854	63.7126	46.9461								414	0.000247313	0.00020388	0.000150228		475.3	9.76146e-05	5.85414e-05	4.25523e-05		519.3	2.08723e-05
415	75.7206	62.3234	45.8443								415	0.000242306	0.000199435	0.000146702		475.4	9.74946e-05	5.84048e-05	4.24623e-05		519.4	2.08618e-05
416	74.1557	60.9341	44.7425								416	0.000237298	0.000194989	0.000143176		475.5	9.73746e-05	5.82682e-05	4.23723e-05		519.5	2.08514e-05
417	72.5908	59.5449	43.6407								417	0.000232291	0.000190544	0.00013965		475.6	9.72547e-05	5.81315e-05	4.22823e-05		519.6	2.08409e-05
418	71.0259	58.1557	42.5389								418	0.000227283	0.000186098	0.000136125		475.7	9.71347e-05	5.79949e-05	4.21923e-05		519.7	2.08305e-05
419	69.4611	56.7665	41.4371								419	0.000222275	0.000181653	0.000132599		475.8	9.70147e-05	5.78583e-05	4.21024e-05		519.8	2.082e-05
420	67.8962	55.3772	40.3353								420	0.000217268	0.000177207	0.000129073		475.9	9.68948e-05	5.77216e-05	4.20124e-05		519.9	2.08096e-05
421	66.3313	53.988	39.2335								421	0.00021226	0.000172762	0.000125547		476	9.67748e-05	5.7585e-05	4.19224e-05		520	2.07991e-05
422	64.7665	52.5988	38.1317								422	0.000207253	0.000168316	0.000122022		476.1	9.66548e-05	5.74484e-05	4.18324e-05		520.1	2.07887e-05
423	63.2016	51.2096	37.0299								423	0.000202245	0.000163871	0.000118496		476.2	9.65349e-05	5.73117e-05	4.17425e-05		520.2	2.07782e-05
424	61.6367	49.8204	35.9281								424	0.000197238	0.000159425	0.00011497		476.3	9.64149e-05	5.71751e-05	4.16525e-05		520.3	2.07678e-05
425	60.0719	48.4311	34.8263								425	0.00019223	0.00015498	0.000111444		476.4	9.62949e-05	5.70385e-05	4.15625e-05		520.4	2.07573e-05
426	58.507	47.0419	33.7246								426	0.000187222	0.000150534	0.000107919		476.5	9.6175e-05	5.69018e-05	4.14725e-05		520.5	2.07469e-05
427	56.9421	45.6527	32.6228								427	0.000182215	0.000146089	0.000104393		476.6	9.6055e-05	5.67652e-05	4.13826e-05		520.6	2.07364e-05
428	55.3772	44.2635	31.521								428	0.000177207	0.000141643	0.000100867		476.7	9.5935e-05	5.66286e-05	4.12926e-05		520.7	2.0726e-05
429	53.8124	42.8743	30.4192								429	0.0001722	0.000137198	9.73413e-05		476.8	9.5815e-05	5.6492e-05	4.12026e-05		520.8	2.07155e-05
430	52.2475	41.485	29.3174								430	0.000167192	0.000132752	9.38156e-05		476.9	9.56951e-05	5.63553e-05	4.11126e-05		520.9	2.07051e-05
431	50.6826	40.0958	28.2156								431	0.000162184	0.000128307	9.02898e-05		477	9.55751e-05	5.62187e-05	4.10227e-05		521	2.06946e-05
432	49.1178	38.7066	27.1138								432	0.000157177	0.000123861	8.67641e-05		477.1	9.54551e-05	5.60821e-05	4.09327e-05		521.1	2.06842e-05
433	47.5529	37.3174	26.012								433	0.000152169	0.000119416	8.32383e-05		477.2	9.53352e-05	5.59454e-05	4.08427e-05		521.2	2.06737e-05
434	45.988	35.9281	24.9102								434	0.000147162	0.00011497	7.97126e-05		477.3	9.52152e-05	5.58088e-05	4.07527e-05		521.3	2.06633e-05
435	45.6131	35.5012	24.629								435	0.000145962	0.000113604	7.88128e-05		477.4	9.50952e-05	5.56722e-05	4.06627e-05		521.4	2.06528e-05
436	45.2382	35.0742	24.3478								436	0.000144762	0.000112237	7.7913e-05		477.5	9.49753e-05	5.55355e-05	4.05728e-05		521.5	2.06424e-05
437	44.8633	34.6472	24.0666								437	0.000143563	0.000110871	7.70133e-05		477.6	9.48553e-05	5.53989e-05	4.04828e-05		521.6	2.06319e-05
438	44.4884	34.2203	23.7855								438	0.000142363	0.000109505	7.61135e-05		477.7	9.47353e-05	5.52623e-05	4.03928e-05		521.7	2.06214e-05
439	44.1135	33.7933	23.5043								439	0.000141163	0.000108139	7.52137e-05		477.8	9.46154e-05	5.51256e-05	4.03028e-05		521.8	2.0611e-05
440	43.7386	33.3663	23.2231								440	0.000139964	0.000106772	7.4314e-05		477.9	9.44954e-05	5.4989e-05	4.02129e-05		521.9	2.06005e-05
441	43.3637	32.9393	22.9419								441	0.000138764	0.000105406	7.34142e-05		478	9.43754e-05	5.48524e-05	4.01229e-05		522	2.05901e-05
442	42.9888	32.5124	22.6608								442	0.000137564	0.00010404	7.25144e-05		478.1	9.42555e-05	5.47158e-05	4.00329e-05		522.1	2.05796e-05
443	42.6139	32.0854	22.3796								443	0.000136364	0.000102673	7.16147e-05		478.2	9.41355e-05	5.45791e-05	3.99429e-05		522.2	2.05692e-05
444	42.239	31.6584	22.0984								444	0.000135165	0.000101307	7.07149e-05		478.3	9.40155e-05	5.44425e-05	3.9853e-05		522.3	2.05587e-05
445	41.8641	31.2315	21.8172								445	0.000133965	9.99406e-05	6.98152e-05		478.4	9.38955e-05	5.43059e-05	3.9763e-05		522.4	2.05483e-05
446	41.4892	30.8045	21.5361								446	0.000132765	9.85743e-05	6.89154e-05		478.5	9.37756e-05	5.41692e-05	3.9673e-05		522.5	2.05378e-05
447	41.1143	30.3775	21.2549								447	0.000131566	9.7208e-05	6.80156e-05		478.6	9.36556e-05	5.40326e-05	3.9583e-05		522.6	2.05274e-05
448	40.7394	29.9505	20.9737								448	0.000130366	9.58417e-05	6.71159e-05		478.7	9.35356e-05	5.3896e-05	3.9493e-05		522.7	2.05169e-05
449	40.3645	29.5236	20.6925								449	0.000129166	9.44754e-05	6.62161e-05		478.8	9.34157e-05	5.37593e-05	3.94031e-05		522.8	2.05065e-05
450	39.9896	29.0966	20.4114								450	0.000127967	9.31091e-05	6.53163e-05		478.9	9.32957e-05	5.36227e-05	3.93131e-05		522.9	2.0496e-05
451	39.6147	28.6696	20.1302								451	0.000126767	9.17428e-05	6.44166e-05		479	9.31757e-05	5.34861e-05	3.92231e-05		523	2.04856e-05
452	39.2398	28.2426	19.849								452	0.000125567	9.03765e-05	6.35168e-05		479.1	9.30558e-05	5.33494e-05	3.91331e-05		523.1	2.04751e-05
453	38.8649	27.8157	19.5678								453	0.000124368	8.90102e-05	6.2617e-05		479.2	9.29358e-05	5.32128e-05	3.90432e-05		523.2	2.04647e-05
454	38.49	27.3887	19.2866								454	0.000123168	8.76438e-05	6.17173e-05		479.3	9.28158e-05	5.30762e-05	3.89532e-05		523.3	2.04542e-05
455	38.1151	26.9617	19.0055								455	0.000121968	8.62775e-05	6.08175e-05		479.4	9.26959e-05	5.29395e-05	3.88632e-05		523.4	2.04438e-05
456	37.7402	26.5348	18.7243								456	0.000120769	8.49112e-05	5.99177e-05		479.5	9.25759e-05	5.28029e-05	3.87732e-05		523.5	2.04333e-05
457	37.3653	26.1078	18.4431								457	0.000119569	8.35449e-05	5.9018e-05		479.6	9.24559e-05	5.26663e-05	3.86833e-05		523.6	2.04229e-05
458	36.9904	25.6808	18.1619								458	0.000118369	8.21786e-05	5.81182e-05		479.7	9.2336e-05	5.25297e-05	3.85933e-05		523.7	2.04124e-05
459	36.6155	25.2538	17.8808								459	0.000117169	8.08123e-05	5.72184e-05		479.8	9.2216e-05	5.2393e-05	3.85033e-05		523.8	2.0402e-05
460	36.2406	24.8269	17.5996								460	0.00011597	7.9446e-05	5.63187e-05		479.9	9.2096e-05	5.22564e-05	3.84133e-05		523.9	2.03915e-05
461	35.8657	24.3999	17.3184								461	0.00011477	7.80797e-05	5.54189e-05		480	9.1976e-05	5.21198e-05	3.83234e-05		524	2.03811e-05
462	35.4908	23.9729	17.0372								462	0.00011357	7.67134e-05	5.45191e-05		480.1	9.1734e-05	5.20229e-05	3.82427e-05		524.1	2.03706e-05
463	35.1159	23.546	16.7561								463	0.000112371	7.5347e-05	5.36194e-05		480.2	9.1492e-05	5.19261e-05	3.8162e-05		524.2	2.03602e-05
464	34.741	23.119	16.4749								464	0.000111171	7.39807e-05	5.27196e-05		480.3	9.12499e-05	5.18293e-05	3.80813e-05		524.3	2.03497e-05
465	34.3661	22.692	16.1937								465	0.000109971	7.26144e-05	5.18198e-05		480.4	9.10079e-05	5.17325e-05	3.80006e-05		524.4	2.03392e-05
466	33.9911	22.265	15.9125								466	0.000108772	7.12481e-05	5.09201e-05		480.5	9.07658e-05	5.16357e-05	3.79199e-05		524.5	2.03288e-05
467	33.6162	21.8381	15.6313								467	0.000107572	6.98818e-05	5.00203e-05		480.6	9.05238e-05	5.15389e-05	3.78393e-05		524.6	2.03183e-05
468	33.2413	21.4111	15.3502								468	0.000106372	6.85155e-05	4.91205e-05		480.7	9.02818e-05	5.1442e-05	3.77586e-05		524.7	2.03079e-05
469	32.8664	20.9841	15.069								469	0.000105173	6.71492e-05	4.82208e-05		480.8	9.00397e-05	5.13452e-05	3.76779e-05		524.8	2.02974e-05
470	32.4915	20.5571	14.7878								470	0.000103973	6.57829e-05	4.7321e-05		480.9	8.97977e-05	5.12484e-05	3.75972e-05		524.9	2.0287e-05
471	32.1166	20.1302	14.5066								471	0.000102773	6.44166e-05	4.64212e-05		481	8.95556e-05	5.11516e-05	3.75165e-05		525	2.02765e-05
472	31.7417	19.7032	14.2255								472	0.000101574	6.30502e-05	4.55215e-05		481.1	8.93136e-05	5.10548e-05	3.74359e-05		525.1	2.02661e-05
473	31.3668	19.2762	13.9443								473	0.000100374	6.16839e-05	4.46217e-05		481.2	8.90715e-05	5.0958e-05	3.73552e-05		525.2	2.02556e-05
474	30.9919	18.8493	13.6631								474	9.91742e-05	6.03176e-05	4.37219e-05		481.3	8.88295e-05	5.08611e-05	3.72745e-05		525.3	2.02452e-05
475	30.617	18.4223	13.3819								475	9.79745e-05	5.89513e-05	4.28222e-05		481.4	8.85875e-05	5.07643e-05	3.71938e-05		525.4	2.02347e-05
476	30.2421	17.9953	13.1008								476	9.67748e-05	5.7585e-05	4.19224e-05		481.5	8.83454e-05	5.06675e-05	3.71131e-05		525.5	2.02243e-05
477	29.8672	17.5683	12.8196								477	9.55751e-05	5.62187e-05	4.10227e-05		481.6	8.81034e-05	5.05707e-05	3.70325e-05		525.6	2.02138e-05
478	29.4923	17.1414	12.5384								478	9.43754e-05	5.48524e-05	4.01229e-05		481.7	8.78613e-05	5.04739e-05	3.69518e-05		525.7	2.02034e-05
479	29.1174	16.7144	12.2572								479	9.31757e-05	5.34861e-05	3.92231e-05		481.8	8.76193e-05	5.03771e-05	3.68711e-05		525.8	2.01929e-05
480	28.7425	16.2874	11.976								480	9.1976e-05	5.21198e-05	3.83234e-05		481.9	8.73772e-05	5.02802e-05	3.67904e-05		525.9	2.01825e-05
481	27.9861	15.9849	11.7239								481	8.95556e-05	5.11516e-05	3.75165e-05		482	8.71352e-05	5.01834e-05	3.67097e-05		526	2.0172e-05
482	27.2298	15.6823	11.4718								482	8.71352e-05	5.01834e-05	3.67097e-05		482.1	8.68932e-05	5.00866e-05	3.66291e-05		526.1	2.01616e-05
483	26.4734	15.3798	11.2197								483	8.47148e-05	4.92153e-05	3.59029e-05		482.2	8.66511e-05	4.99898e-05	3.65484e-05		526.2	2.01511e-05
484	25.717	15.0772	10.9675								484	8.22944e-05	4.82471e-05	3.50961e-05		482.3	8.64091e-05	4.9893e-05	3.64677e-05		526.3	2.01407e-05
485	24.9606	14.7747	10.7154								485	7.98739e-05	4.72789e-05	3.42893e-05		482.4	8.6167e-05	4.97962e-05	3.6387e-05		526.4	2.01302e-05
486	24.2042	14.4721	10.4633								486	7.74535e-05	4.63107e-05	3.34825e-05		482.5	8.5925e-05	4.96993e-05	3.63063e-05		526.5	2.01198e-05
487	23.4478	14.1696	10.2112								487	7.50331e-05	4.53426e-05	3.26757e-05		482.6	8.56829e-05	4.96025e-05	3.62257e-05		526.6	2.01093e-05
488	22.6915	13.867	9.95903								488	7.26127e-05	4.43744e-05	3.18689e-05		482.7	8.54409e-05	4.95057e-05	3.6145e-05		526.7	2.00989e-05
489	21.9351	13.5645	9.7069								489	7.01922e-05	4.34062e-05	3.10621e-05		482.8	8.51989e-05	4.94089e-05	3.60643e-05		526.8	2.00884e-05
490	21.1787	13.2619	9.45477								490	6.77718e-05	4.24381e-05	3.02553e-05		482.9	8.49568e-05	4.93121e-05	3.59836e-05		526.9	2.0078e-05
491	20.4223	12.9593	9.20265								491	6.53514e-05	4.14699e-05	2.94485e-05		483	8.47148e-05	4.92153e-05	3.59029e-05		527	2.00675e-05
492	19.6659	12.6568	8.95052								492	6.2931e-05	4.05017e-05	2.86417e-05		483.1	8.44727e-05	4.91184e-05	3.58223e-05		527.1	2.0057e-05
493	18.9095	12.3542	8.69839								493	6.05106e-05	3.95336e-05	2.78349e-05		483.2	8.42307e-05	4.90216e-05	3.57416e-05		527.2	2.00466e-05
494	18.1532	12.0517	8.44627								494	5.80901e-05	3.85654e-05	2.7028e-05		483.3	8.39887e-05	4.89248e-05	3.56609e-05		527.3	2.00361e-05
495	17.3968	11.7491	8.19414								495	5.56697e-05	3.75972e-05	2.62212e-05		483.4	8.37466e-05	4.8828e-05	3.55802e-05		527.4	2.00257e-05
496	16.6404	11.4466	7.94201								496	5.32493e-05	3.66291e-05	2.54144e-05		483.5	8.35046e-05	4.87312e-05	3.54995e-05		527.5	2.00152e-05
497	15.884	11.144	7.68988								497	5.08289e-05	3.56609e-05	2.46076e-05		483.6	8.32625e-05	4.86344e-05	3.54188e-05		527.6	2.00048e-05
498	15.1276	10.8415	7.43776								498	4.84084e-05	3.46927e-05	2.38008e-05		483.7	8.30205e-05	4.85375e-05	3.53382e-05		527.7	1.99943e-05
499	14.3713	10.5389	7.18563								499	4.5988e-05	3.37246e-05	2.2994e-05		483.8	8.27784e-05	4.84407e-05	3.52575e-05		527.8	1.99839e-05
500	14.3277	10.43	7.15297								500	4.58487e-05	3.33762e-05	2.28895e-05		483.9	8.25364e-05	4.83439e-05	3.51768e-05		527.9	1.99734e-05
501	14.2842	10.3212	7.1203								501	4.57093e-05	3.30278e-05	2.2785e-05		484	8.22944e-05	4.82471e-05	3.50961e-05		528	1.9963e-05
502	14.2406	10.2123	7.08764								502	4.557e-05	3.26794e-05	2.26805e-05		484.1	8.20523e-05	4.81503e-05	3.50154e-05		528.1	1.99525e-05
503	14.1971	10.1034	7.05498								503	4.54306e-05	3.2331e-05	2.25759e-05		484.2	8.18103e-05	4.80535e-05	3.49348e-05		528.2	1.99421e-05
504	14.1535	9.99456	7.02232								504	4.52912e-05	3.19826e-05	2.24714e-05		484.3	8.15682e-05	4.79566e-05	3.48541e-05		528.3	1.99316e-05
505	14.11	9.88568	6.98966								505	4.51519e-05	3.16342e-05	2.23669e-05		484.4	8.13262e-05	4.78598e-05	3.47734e-05		528.4	1.99212e-05
506	14.0664	9.77681	6.957								506	4.50125e-05	3.12858e-05	2.22624e-05		484.5	8.10841e-05	4.7763e-05	3.46927e-05		528.5	1.99107e-05
507	14.0229	9.66794	6.92433								507	4.48732e-05	3.09374e-05	2.21579e-05		484.6	8.08421e-05	4.76662e-05	3.4612e-05		528.6	1.99003e-05
508	13.9793	9.55906	6.89167								508	4.47338e-05	3.0589e-05	2.20533e-05		484.7	8.06001e-05	4.75694e-05	3.45314e-05		528.7	1.98898e-05
509	13.9358	9.45019	6.85901								509	4.45944e-05	3.02406e-05	2.19488e-05		484.8	8.0358e-05	4.74725e-05	3.44507e-05		528.8	1.98794e-05
510	13.8922	9.34132	6.82635								510	4.44551e-05	2.98922e-05	2.18443e-05		484.9	8.0116e-05	4.73757e-05	3.437e-05		528.9	1.98689e-05
511	13.8487	9.23244	6.79369								511	4.43157e-05	2.95438e-05	2.17398e-05		485	7.98739e-05	4.72789e-05	3.42893e-05		529	1.98585e-05
512	13.8051	9.12357	6.76102								512	4.41764e-05	2.91954e-05	2.16353e-05		485.1	7.96319e-05	4.71821e-05	3.42086e-05		529.1	1.9848e-05
513	13.7616	9.0147	6.72836								513	4.4037e-05	2.8847e-05	2.15308e-05		485.2	7.93899e-05	4.70853e-05	3.4128e-05		529.2	1.98376e-05
514	13.718	8.90582	6.6957								514	4.38977e-05	2.84986e-05	2.14262e-05		485.3	7.91478e-05	4.69885e-05	3.40473e-05		529.3	1.98271e-05
515	13.6745	8.79695	6.66304								515	4.37583e-05	2.81502e-05	2.13217e-05		485.4	7.89058e-05	4.68916e-05	3.39666e-05		529.4	1.98167e-05
516	13.6309	8.68808	6.63038								516	4.36189e-05	2.78019e-05	2.12172e-05		485.5	7.86637e-05	4.67948e-05	3.38859e-05		529.5	1.98062e-05
517	13.5874	8.57921	6.59771								517	4.34796e-05	2.74535e-05	2.11127e-05		485.6	7.84217e-05	4.6698e-05	3.38052e-05		529.6	1.97958e-05
518	13.5438	8.47033	6.56505								518	4.33402e-05	2.71051e-05	2.10082e-05		485.7	7.81796e-05	4.66012e-05	3.37246e-05		529.7	1.97853e-05
519	13.5003	8.36146	6.53239								519	4.32009e-05	2.67567e-05	2.09036e-05		485.8	7.79376e-05	4.65044e-05	3.36439e-05		529.8	1.97749e-05
520	13.4567	8.25259	6.49973								520	4.30615e-05	2.64083e-05	2.07991e-05		485.9	7.76956e-05	4.64076e-05	3.35632e-05		529.9	1.97644e-05
521	13.4132	8.14371	6.46707								521	4.29222e-05	2.60599e-05	2.06946e-05		486	7.74535e-05	4.63107e-05	3.34825e-05		530	1.97539e-05
522	13.3696	8.03484	6.4344								522	4.27828e-05	2.57115e-05	2.05901e-05		486.1	7.72115e-05	4.62139e-05	3.34018e-05		530.1	1.97435e-05
523	13.3261	7.92597	6.40174								523	4.26434e-05	2.53631e-05	2.04856e-05		486.2	7.69694e-05	4.61171e-05	3.33211e-05		530.2	1.9733e-05
524	13.2825	7.81709	6.36908								524	4.25041e-05	2.50147e-05	2.03811e-05		486.3	7.67274e-05	4.60203e-05	3.32405e-05		530.3	1.97226e-05
525	13.239	7.70822	6.33642								525	4.23647e-05	2.46663e-05	2.02765e-05		486.4	7.64853e-05	4.59235e-05	3.31598e-05		530.4	1.97121e-05
526	13.1954	7.59935	6.30376								526	4.22254e-05	2.43179e-05	2.0172e-05		486.5	7.62433e-05	4.58267e-05	3.30791e-05		530.5	1.97017e-05
527	13.1519	7.49047	6.27109								527	4.2086e-05	2.39695e-05	2.00675e-05		486.6	7.60013e-05	4.57298e-05	3.29984e-05		530.6	1.96912e-05
528	13.1083	7.3816	6.23843								528	4.19467e-05	2.36211e-05	1.9963e-05		486.7	7.57592e-05	4.5633e-05	3.29177e-05		530.7	1.96808e-05
529	13.0648	7.27273	6.20577								529	4.18073e-05	2.32727e-05	1.98585e-05		486.8	7.55172e-05	4.55362e-05	3.28371e-05		530.8	1.96703e-05
530	13.0212	7.16385	6.17311								530	4.16679e-05	2.29243e-05	1.97539e-05		486.9	7.52751e-05	4.54394e-05	3.27564e-05		530.9	1.96599e-05
531	12.9777	7.05498	6.14045								531	4.15286e-05	2.25759e-05	1.96494e-05		487	7.50331e-05	4.53426e-05	3.26757e-05		531	1.96494e-05
532	12.9341	6.94611	6.10778								532	4.13892e-05	2.22275e-05	1.95449e-05		487.1	7.4791e-05	4.52458e-05	3.2595e-05		531.1	1.9639e-05
533	12.8906	6.83723	6.07512								533	4.12499e-05	2.18792e-05	1.94404e-05		487.2	7.4549e-05	4.51489e-05	3.25143e-05		531.2	1.96285e-05
534	12.847	6.72836	6.04246								534	4.11105e-05	2.15308e-05	1.93359e-05		487.3	7.4307e-05	4.50521e-05	3.24337e-05		531.3	1.96181e-05
535	12.8035	6.61949	6.0098								535	4.09711e-05	2.11824e-05	1.92314e-05		487.4	7.40649e-05	4.49553e-05	3.2353e-05		531.4	1.96076e-05
536	12.7599	6.51062	5.97714								536	4.08318e-05	2.0834e-05	1.91268e-05		487.5	7.38229e-05	4.48585e-05	3.22723e-05		531.5	1.95972e-05
537	12.7164	6.40174	5.94447								537	4.06924e-05	2.04856e-05	1.90223e-05		487.6	7.35808e-05	4.47617e-05	3.21916e-05		531.6	1.95867e-05
538	12.6728	6.29287	5.91181								538	4.05531e-05	2.01372e-05	1.89178e-05		487.7	7.33388e-05	4.46649e-05	3.21109e-05		531.7	1.95763e-05
539	12.6293	6.184	5.87915								539	4.04137e-05	1.97888e-05	1.88133e-05		487.8	7.30968e-05	4.4568e-05	3.20303e-05		531.8	1.95658e-05
540	12.5857	6.07512	5.84649								540	4.02744e-05	1.94404e-05	1.87088e-05		487.9	7.28547e-05	4.44712e-05	3.19496e-05		531.9	1.95554e-05
541	12.5422	5.96625	5.81383								541	4.0135e-05	1.9092e-05	1.86042e-05		488	7.26127e-05	4.43744e-05	3.18689e-05		532	1.95449e-05
542	12.4986	5.85738	5.78116								542	3.99956e-05	1.87436e-05	1.84997e-05		488.1	7.23706e-05	4.42776e-05	3.17882e-05		532.1	1.95345e-05
543	12.4551	5.7485	5.7485								543	3.98563e-05	1.83952e-05	1.83952e-05		488.2	7.21286e-05	4.41808e-05	3.17075e-05		532.2	1.9524e-05
544	12.3462	5.63963	5.63963								544	3.95079e-05	1.80468e-05	1.80468e-05		488.3	7.18865e-05	4.4084e-05	3.16269e-05		532.3	1.95136e-05
545	12.2373	5.53076	5.53076								545	3.91595e-05	1.76984e-05	1.76984e-05		488.4	7.16445e-05	4.39871e-05	3.15462e-05		532.4	1.95031e-05
546	12.1285	5.42188	5.42188								546	3.88111e-05	1.735e-05	1.735e-05		488.5	7.14025e-05	4.38903e-05	3.14655e-05		532.5	1.94927e-05
547	12.0196	5.31301	5.31301								547	3.84627e-05	1.70016e-05	1.70016e-05		488.6	7.11604e-05	4.37935e-05	3.13848e-05		532.6	1.94822e-05
548	11.9107	5.20414	5.20414								548	3.81143e-05	1.66532e-05	1.66532e-05		488.7	7.09184e-05	4.36967e-05	3.13041e-05		532.7	1.94717e-05
549	11.8019	5.09526	5.09526								549	3.77659e-05	1.63048e-05	1.63048e-05		488.8	7.06763e-05	4.35999e-05	3.12234e-05		532.8	1.94613e-05
550	11.693	4.98639	4.98639								550	3.74175e-05	1.59565e-05	1.59565e-05		488.9	7.04343e-05	4.35031e-05	3.11428e-05		532.9	1.94508e-05
551	11.5841	4.87752	4.87752								551	3.70691e-05	1.56081e-05	1.56081e-05		489	7.01922e-05	4.34062e-05	3.10621e-05		533	1.94404e-05
552	11.4752	4.76864	4.76864								552	3.67207e-05	1.52597e-05	1.52597e-05		489.1	6.99502e-05	4.33094e-05	3.09814e-05		533.1	1.94299e-05
553	11.3664	4.65977	4.65977								553	3.63723e-05	1.49113e-05	1.49113e-05		489.2	6.97082e-05	4.32126e-05	3.09007e-05		533.2	1.94195e-05
554	11.2575	4.5509	4.5509								554	3.6024e-05	1.45629e-05	1.45629e-05		489.3	6.94661e-05	4.31158e-05	3.082e-05		533.3	1.9409e-05
555	11.1486	4.44203	4.44203								555	3.56756e-05	1.42145e-05	1.42145e-05		489.4	6.92241e-05	4.3019e-05	3.07394e-05		533.4	1.93986e-05
556	11.0397	4.33315	4.33315								556	3.53272e-05	1.38661e-05	1.38661e-05		489.5	6.8982e-05	4.29222e-05	3.06587e-05		533.5	1.93881e-05
557	10.9309	4.22428	4.22428								557	3.49788e-05	1.35177e-05	1.35177e-05		489.6	6.874e-05	4.28253e-05	3.0578e-05		533.6	1.93777e-05
558	10.822	4.11541	4.11541								558	3.46304e-05	1.31693e-05	1.31693e-05		489.7	6.8498e-05	4.27285e-05	3.04973e-05		533.7	1.93672e-05
559	10.7131	4.00653	4.00653								559	3.4282e-05	1.28209e-05	1.28209e-05		489.8	6.82559e-05	4.26317e-05	3.04166e-05		533.8	1.93568e-05
560	10.6042	3.89766	3.89766								560	3.39336e-05	1.24725e-05	1.24725e-05		489.9	6.80139e-05	4.25349e-05	3.0336e-05		533.9	1.93463e-05
561	10.4954	3.78879	3.78879								561	3.35852e-05	1.21241e-05	1.21241e-05		490	6.77718e-05	4.24381e-05	3.02553e-05		534	1.93359e-05
562	10.3865	3.67991	3.67991								562	3.32368e-05	1.17757e-05	1.17757e-05		490.1	6.75298e-05	4.23413e-05	3.01746e-05		534.1	1.93254e-05
563	10.2776	3.57104	3.57104								563	3.28884e-05	1.14273e-05	1.14273e-05		490.2	6.72877e-05	4.22444e-05	3.00939e-05		534.2	1.9315e-05
564	10.1688	3.46217	3.46217								564	3.254e-05	1.10789e-05	1.10789e-05		490.3	6.70457e-05	4.21476e-05	3.00132e-05		534.3	1.93045e-05
565	10.0599	3.35329	3.35329								565	3.21916e-05	1.07305e-05	1.07305e-05		490.4	6.68037e-05	4.20508e-05	2.99326e-05		534.4	1.92941e-05
566	9.95101	3.24442	3.24442								566	3.18432e-05	1.03821e-05	1.03821e-05		490.5	6.65616e-05	4.1954e-05	2.98519e-05		534.5	1.92836e-05
567	9.84213	3.13555	3.13555								567	3.14948e-05	1.00338e-05	1.00338e-05		490.6	6.63196e-05	4.18572e-05	2.97712e-05		534.6	1.92732e-05
568	9.73326	3.02667	3.02667								568	3.11464e-05	9.68536e-06	9.68536e-06		490.7	6.60775e-05	4.17604e-05	2.96905e-05		534.7	1.92627e-05
569	9.62439	2.9178	2.9178								569	3.0798e-05	9.33696e-06	9.33696e-06		490.8	6.58355e-05	4.16635e-05	2.96098e-05		534.8	1.92523e-05
570	9.51551	2.80893	2.80893								570	3.04496e-05	8.98857e-06	8.98857e-06		490.9	6.55934e-05	4.15667e-05	2.95292e-05		534.9	1.92418e-05
571	9.40664	2.70005	2.70005								571	3.01013e-05	8.64017e-06	8.64017e-06		491	6.53514e-05	4.14699e-05	2.94485e-05		535	1.92314e-05
572	9.29777	2.59118	2.59118								572	2.97529e-05	8.29178e-06	8.29178e-06		491.1	6.51094e-05	4.13731e-05	2.93678e-05		535.1	1.92209e-05
573	9.18889	2.48231	2.48231								573	2.94045e-05	7.94339e-06	7.94339e-06		491.2	6.48673e-05	4.12763e-05	2.92871e-05		535.2	1.92105e-05
574	9.08002	2.37343	2.37343								574	2.90561e-05	7.59499e-06	7.59499e-06		491.3	6.46253e-05	4.11795e-05	2.92064e-05		535.3	1.92e-05
575	8.97115	2.26456	2.26456								575	2.87077e-05	7.2466e-06	7.2466e-06		491.4	6.43832e-05	4.10826e-05	2.91257e-05		535.4	1.91895e-05
576	8.86228	2.15569	2.15569								576	2.83593e-05	6.8982e-06	6.8982e-06		491.5	6.41412e-05	4.09858e-05	2.90451e-05		535.5	1.91791e-05
577	8.7534	2.04682	2.04682								577	2.80109e-05	6.54981e-06	6.54981e-06		491.6	6.38991e-05	4.0889e-05	2.89644e-05		535.6	1.91686e-05
578	8.64453	1.93794	1.93794								578	2.76625e-05	6.20142e-06	6.20142e-06		491.7	6.36571e-05	4.07922e-05	2.88837e-05		535.7	1.91582e-05
579	8.53566	1.82907	1.82907								579	2.73141e-05	5.85302e-06	5.85302e-06		491.8	6.34151e-05	4.06954e-05	2.8803e-05		535.8	1.91477e-05
580	8.42678	1.7202	1.7202								580	2.69657e-05	5.50463e-06	5.50463e-06		491.9	6.3173e-05	4.05986e-05	2.87223e-05		535.9	1.91373e-05
581	8.31791	1.61132	1.61132								581	2.66173e-05	5.15623e-06	5.15623e-06		492	6.2931e-05	4.05017e-05	2.86417e-05		536	1.91268e-05
582	8.20904	1.50245	1.50245								582	2.62689e-05	4.80784e-06	4.80784e-06		492.1	6.26889e-05	4.04049e-05	2.8561e-05		536.1	1.91164e-05
583	8.10016	1.39358	1.39358								583	2.59205e-05	4.45944e-06	4.45944e-06		492.2	6.24469e-05	4.03081e-05	2.84803e-05		536.2	1.91059e-05
584	7.99129	1.2847	1.2847								584	2.55721e-05	4.11105e-06	4.11105e-06		492.3	6.22049e-05	4.02113e-05	2.83996e-05		536.3	1.90955e-05
585	7.88242	1.17583	1.17583								585	2.52237e-05	3.76266e-06	3.76266e-06		492.4	6.19628e-05	4.01145e-05	2.83189e-05		536.4	1.9085e-05
586	7.77354	1.06696	1.06696								586	2.48753e-05	3.41426e-06	3.41426e-06		492.5	6.17208e-05	4.00176e-05	2.82383e-05		536.5	1.90746e-05
587	7.66467	0.958084	0.958084								587	2.45269e-05	3.06587e-06	3.06587e-06		492.6	6.14787e-05	3.99208e-05	2.81576e-05		536.6	1.90641e-05
588	7.5558	0.849211	0.849211								588	2.41786e-05	2.71747e-06	2.71747e-06		492.7	6.12367e-05	3.9824e-05	2.80769e-05		536.7	1.90537e-05
589	7.44692	0.740338	0.740338								589	2.38302e-05	2.36908e-06	2.36908e-06		492.8	6.09946e-05	3.97272e-05	2.79962e-05		536.8	1.90432e-05
590	7.33805	0.631464	0.631464								590	2.34818e-05	2.02069e-06	2.02069e-06		492.9	6.07526e-05	3.96304e-05	2.79155e-05		536.9	1.90328e-05
591	7.22918	0.522591	0.522591								591	2.31334e-05	1.67229e-06	1.67229e-06		493	6.05106e-05	3.95336e-05	2.78349e-05		537	1.90223e-05
592	7.1203	0.413718	0.413718								592	2.2785e-05	1.3239e-06	1.3239e-06		493.1	6.02685e-05	3.94367e-05	2.77542e-05		537.1	1.90119e-05
593	7.01143	0.304845	0.304845								593	2.24366e-05	9.75504e-07	9.75504e-07		493.2	6.00265e-05	3.93399e-05	2.76735e-05		537.2	1.90014e-05
594	6.90256	0.195972	0.195972								594	2.20882e-05	6.27109e-07	6.27109e-07		493.3	5.97844e-05	3.92431e-05	2.75928e-05		537.3	1.8991e-05
595	6.79369	0.0870985	0.0870985								595	2.17398e-05	2.78715e-07	2.78715e-07		493.4	5.95424e-05	3.91463e-05	2.75121e-05		537.4	1.89805e-05
596	6.68481	0	0								596	2.13914e-05	0	0		493.5	5.93003e-05	3.90495e-05	2.74315e-05		537.5	1.89701e-05
597	6.57594	0	0								597	2.1043e-05	0	0		493.6	5.90583e-05	3.89527e-05	2.73508e-05		537.6	1.89596e-05
598	6.46707	0	0								598	2.06946e-05	0	0		493.7	5.88163e-05	3.88558e-05	2.72701e-05		537.7	1.89492e-05
599	6.35819	0	0								599	2.03462e-05	0	0		493.8	5.85742e-05	3.8759e-05	2.71894e-05		537.8	1.89387e-05
600	6.24932	0	0								600	1.99978e-05	0	0		493.9	5.83322e-05	3.86622e-05	2.71087e-05		537.9	1.89283e-05
601	6.14045	0	0								601	1.96494e-05	0	0		494	5.80901e-05	3.85654e-05	2.7028e-05		538	1.89178e-05
602	6.03157	0	0								602	1.9301e-05	0	0		494.1	5.78481e-05	3.84686e-05	2.69474e-05		538.1	1.89073e-05
603	5.9227	0	0								603	1.89526e-05	0	0		494.2	5.76061e-05	3.83718e-05	2.68667e-05		538.2	1.88969e-05
604	5.81383	0	0								604	1.86042e-05	0	0		494.3	5.7364e-05	3.82749e-05	2.6786e-05		538.3	1.88864e-05
605	5.70495	0	0								605	1.82559e-05	0	0		494.4	5.7122e-05	3.81781e-05	2.67053e-05		538.4	1.8876e-05
606	5.59608	0	0								606	1.79075e-05	0	0		494.5	5.68799e-05	3.80813e-05	2.66246e-05		538.5	1.88655e-05
607	5.48721	0	0								607	1.75591e-05	0	0		494.6	5.66379e-05	3.79845e-05	2.6544e-05		538.6	1.88551e-05
608	5.37833	0	0								608	1.72107e-05	0	0		494.7	5.63958e-05	3.78877e-05	2.64633e-05		538.7	1.88446e-05
609	5.26946	0	0								609	1.68623e-05	0	0		494.8	5.61538e-05	3.77909e-05	2.63826e-05		538.8	1.88342e-05
610	5.16059	0	0								610	1.65139e-05	0	0		494.9	5.59118e-05	3.7694e-05	2.63019e-05		538.9	1.88237e-05
611	5.05171	0	0								611	1.61655e-05	0	0		495	5.56697e-05	3.75972e-05	2.62212e-05		539	1.88133e-05
612	4.94284	0	0								612	1.58171e-05	0	0		495.1	5.54277e-05	3.75004e-05	2.61406e-05		539.1	1.88028e-05
613	4.83397	0	0								613	1.54687e-05	0	0		495.2	5.51856e-05	3.74036e-05	2.60599e-05		539.2	1.87924e-05
614	4.7251	0	0								614	1.51203e-05	0	0		495.3	5.49436e-05	3.73068e-05	2.59792e-05		539.3	1.87819e-05
615	4.61622	0	0								615	1.47719e-05	0	0		495.4	5.47015e-05	3.721e-05	2.58985e-05		539.4	1.87715e-05
616	4.50735	0	0								616	1.44235e-05	0	0		495.5	5.44595e-05	3.71131e-05	2.58178e-05		539.5	1.8761e-05
617	4.39848	0	0								617	1.40751e-05	0	0		495.6	5.42175e-05	3.70163e-05	2.57372e-05		539.6	1.87506e-05
618	4.2896	0	0								618	1.37267e-05	0	0		495.7	5.39754e-05	3.69195e-05	2.56565e-05		539.7	1.87401e-05
619	4.18073	0	0								619	1.33783e-05	0	0		495.8	5.37334e-05	3.68227e-05	2.55758e-05		539.8	1.87297e-05
620	4.07186	0	0								620	1.30299e-05	0	0		495.9	5.34913e-05	3.67259e-05	2.54951e-05		539.9	1.87192e-05
621	3.96298	0	0								621	1.26815e-05	0	0		496	5.32493e-05	3.66291e-05	2.54144e-05		540	1.87088e-05
622	3.85411	0	0								622	1.23332e-05	0	0		496.1	5.30072e-05	3.65322e-05	2.53338e-05		540.1	1.86983e-05
623	3.74524	0	0								623	1.19848e-05	0	0		496.2	5.27652e-05	3.64354e-05	2.52531e-05		540.2	1.86879e-05
624	3.63636	0	0								624	1.16364e-05	0	0		496.3	5.25232e-05	3.63386e-05	2.51724e-05		540.3	1.86774e-05
625	3.52749	0	0								625	1.1288e-05	0	0		496.4	5.22811e-05	3.62418e-05	2.50917e-05		540.4	1.8667e-05
626	3.41862	0	0								626	1.09396e-05	0	0		496.5	5.20391e-05	3.6145e-05	2.5011e-05		540.5	1.86565e-05
627	3.30974	0	0								627	1.05912e-05	0	0		496.6	5.1797e-05	3.60482e-05	2.49303e-05		540.6	1.86461e-05
628	3.20087	0	0								628	1.02428e-05	0	0		496.7	5.1555e-05	3.59513e-05	2.48497e-05		540.7	1.86356e-05
629	3.092	0	0								629	9.89439e-06	0	0		496.8	5.1313e-05	3.58545e-05	2.4769e-05		540.8	1.86251e-05
630	2.98312	0	0								630	9.546e-06	0	0		496.9	5.10709e-05	3.57577e-05	2.46883e-05		540.9	1.86147e-05
631	2.87425	0	0								631	9.1976e-06	0	0		497	5.08289e-05	3.56609e-05	2.46076e-05		541	1.86042e-05
632	2.76538	0	0								632	8.84921e-06	0	0		497.1	5.05868e-05	3.55641e-05	2.45269e-05		541.1	1.85938e-05
633	2.65651	0	0								633	8.50082e-06	0	0		497.2	5.03448e-05	3.54673e-05	2.44463e-05		541.2	1.85833e-05
634	2.54763	0	0								634	8.15242e-06	0	0		497.3	5.01027e-05	3.53704e-05	2.43656e-05		541.3	1.85729e-05
635	2.43876	0	0								635	7.80403e-06	0	0		497.4	4.98607e-05	3.52736e-05	2.42849e-05		541.4	1.85624e-05
636	2.32989	0	0								636	7.45563e-06	0	0		497.5	4.96187e-05	3.51768e-05	2.42042e-05		541.5	1.8552e-05
637	2.22101	0	0								637	7.10724e-06	0	0		497.6	4.93766e-05	3.508e-05	2.41235e-05		541.6	1.85415e-05
638	2.11214	0	0								638	6.75885e-06	0	0		497.7	4.91346e-05	3.49832e-05	2.40429e-05		541.7	1.85311e-05
639	2.00327	0	0								639	6.41045e-06	0	0		497.8	4.88925e-05	3.48864e-05	2.39622e-05		541.8	1.85206e-05
640	1.89439	0	0								640	6.06206e-06	0	0		497.9	4.86505e-05	3.47895e-05	2.38815e-05		541.9	1.85102e-05
641	1.78552	0	0								641	5.71366e-06	0	0		498	4.84084e-05	3.46927e-05	2.38008e-05		542	1.84997e-05
642	1.67665	0	0								642	5.36527e-06	0	0		498.1	4.81664e-05	3.45959e-05	2.37201e-05		542.1	1.84893e-05
643	1.56777	0	0								643	5.01688e-06	0	0		498.2	4.79244e-05	3.44991e-05	2.36395e-05		542.2	1.84788e-05
644	1.4589	0	0								644	4.66848e-06	0	0		498.3	4.76823e-05	3.44023e-05	2.35588e-05		542.3	1.84684e-05
645	1.35003	0	0								645	4.32009e-06	0	0		498.4	4.74403e-05	3.43055e-05	2.34781e-05		542.4	1.84579e-05
646	1.24115	0	0								646	3.97169e-06	0	0		498.5	4.71982e-05	3.42086e-05	2.33974e-05		542.5	1.84475e-05
647	1.13228	0	0								647	3.6233e-06	0	0		498.6	4.69562e-05	3.41118e-05	2.33167e-05		542.6	1.8437e-05
648	1.02341	0	0								648	3.2749e-06	0	0		498.7	4.67142e-05	3.4015e-05	2.32361e-05		542.7	1.84266e-05
649	0.914535	0	0								649	2.92651e-06	0	0		498.8	4.64721e-05	3.39182e-05	2.31554e-05		542.8	1.84161e-05
650	0.805661	0	0								650	2.57812e-06	0	0		498.9	4.62301e-05	3.38214e-05	2.30747e-05		542.9	1.84057e-05
651	0.696788	0	0								651	2.22972e-06	0	0		499	4.5988e-05	3.37246e-05	2.2994e-05		543	1.83952e-05
652	0.587915	0	0								652	1.88133e-06	0	0		499.1	4.59741e-05	3.36897e-05	2.29836e-05		543.1	1.83792e-05
653	0.479042	0	0								653	1.53293e-06	0	0		499.2	4.59602e-05	3.36549e-05	2.29731e-05		543.2	1.83632e-05
654	0.370169	0	0								654	1.18454e-06	0	0		499.3	4.59462e-05	3.362e-05	2.29627e-05		543.3	1.83472e-05
655	0.261296	0	0								655	8.36146e-07	0	0		499.4	4.59323e-05	3.35852e-05	2.29522e-05		543.4	1.83312e-05
656	0.152422	0	0								656	4.87752e-07	0	0		499.5	4.59183e-05	3.35504e-05	2.29418e-05		543.5	1.83152e-05
657	0.0435493	0	0								657	1.39358e-07	0	0		499.6	4.59044e-05	3.35155e-05	2.29313e-05		543.6	1.82992e-05
658	0	0	0								658	0	0	0		499.7	4.58905e-05	3.34807e-05	2.29208e-05		543.7	1.82832e-05
659	0	0	0								659	0	0	0		499.8	4.58765e-05	3.34458e-05	2.29104e-05		543.8	1.82672e-05
660	0	0	0								660	0	0	0		499.9	4.58626e-05	3.3411e-05	2.28999e-05		543.9	1.82512e-05
661	0	0	0								661	0	0	0		500	4.58487e-05	3.33762e-05	2.28895e-05		544	1.82353e-05
662	0	0	0								662	0	0	0		500.1	4.58347e-05	3.33413e-05	2.2879e-05		544.1	1.82193e-05
663	0	0	0								663	0	0	0		500.2	4.58208e-05	3.33065e-05	2.28686e-05		544.2	1.82033e-05
664	0	0	0								664	0	0	0		500.3	4.58069e-05	3.32716e-05	2.28581e-05		544.3	1.81873e-05
665	0	0	0								665	0	0	0		500.4	4.57929e-05	3.32368e-05	2.28477e-05		544.4	1.81713e-05
666	0	0	0								666	0	0	0		500.5	4.5779e-05	3.3202e-05	2.28372e-05		544.5	1.81553e-05
667	0	0	0								667	0	0	0		500.6	4.57651e-05	3.31671e-05	2.28268e-05		544.6	1.81393e-05
668	0	0	0								668	0	0	0		500.7	4.57511e-05	3.31323e-05	2.28163e-05		544.7	1.81233e-05
669	0	0	0								669	0	0	0		500.8	4.57372e-05	3.30974e-05	2.28059e-05		544.8	1.81073e-05
670	0	0	0								670	0	0	0		500.9	4.57232e-05	3.30626e-05	2.27954e-05		544.9	1.80913e-05
671	0	0	0								671	0	0	0		501	4.57093e-05	3.30278e-05	2.2785e-05		545	1.80753e-05
672	0	0	0								672	0	0	0		501.1	4.56954e-05	3.29929e-05	2.27745e-05		545.1	1.80593e-05
673	0	0	0								673	0	0	0		501.2	4.56814e-05	3.29581e-05	2.27641e-05		545.2	1.80433e-05
674	0	0	0								674	0	0	0		501.3	4.56675e-05	3.29232e-05	2.27536e-05		545.3	1.80273e-05
675	0	0	0								675	0	0	0		501.4	4.56536e-05	3.28884e-05	2.27432e-05		545.4	1.80113e-05
676	0	0	0								676	0	0	0		501.5	4.56396e-05	3.28536e-05	2.27327e-05		545.5	1.79953e-05
677	0	0	0								677	0	0	0		501.6	4.56257e-05	3.28187e-05	2.27223e-05		545.6	1.79793e-05
678	0	0	0								678	0	0	0		501.7	4.56118e-05	3.27839e-05	2.27118e-05		545.7	1.79633e-05
679	0	0	0								679	0	0	0		501.8	4.55978e-05	3.2749e-05	2.27014e-05		545.8	1.79473e-05
680	0	0	0								680	0	0	0		501.9	4.55839e-05	3.27142e-05	2.26909e-05		545.9	1.79313e-05
681	0	0	0								681	0	0	0		502	4.557e-05	3.26794e-05	2.26805e-05		546	1.79153e-05
682	0	0	0								682	0	0	0		502.1	4.5556e-05	3.26445e-05	2.267e-05		546.1	1.78993e-05
683	0	0	0								683	0	0	0		502.2	4.55421e-05	3.26097e-05	2.26596e-05		546.2	1.78833e-05
684	0	0	0								684	0	0	0		502.3	4.55281e-05	3.25749e-05	2.26491e-05		546.3	1.78673e-05
685	0	0	0								685	0	0	0		502.4	4.55142e-05	3.254e-05	2.26386e-05		546.4	1.78514e-05
686	0	0	0								686	0	0	0		502.5	4.55003e-05	3.25052e-05	2.26282e-05		546.5	1.78354e-05
687	0	0	0								687	0	0	0		502.6	4.54863e-05	3.24703e-05	2.26177e-05		546.6	1.78194e-05
688	0	0	0								688	0	0	0		502.7	4.54724e-05	3.24355e-05	2.26073e-05		546.7	1.78034e-05
689	0	0	0								689	0	0	0		502.8	4.54585e-05	3.24007e-05	2.25968e-05		546.8	1.77874e-05
690	0	0	0								690	0	0	0		502.9	4.54445e-05	3.23658e-05	2.25864e-05		546.9	1.77714e-05
691	0	0	0								691	0	0	0		503	4.54306e-05	3.2331e-05	2.25759e-05		547	1.77554e-05
692	0	0	0								692	0	0	0		503.1	4.54167e-05	3.22961e-05	2.25655e-05		547.1	1.77394e-05
693	0	0	0								693	0	0	0		503.2	4.54027e-05	3.22613e-05	2.2555e-05		547.2	1.77234e-05
694	0	0	0								694	0	0	0		503.3	4.53888e-05	3.22265e-05	2.25446e-05		547.3	1.77074e-05
695	0	0	0								695	0	0	0		503.4	4.53749e-05	3.21916e-05	2.25341e-05		547.4	1.76914e-05
696	0	0	0								696	0	0	0		503.5	4.53609e-05	3.21568e-05	2.25237e-05		547.5	1.76754e-05
697	0	0	0								697	0	0	0		503.6	4.5347e-05	3.21219e-05	2.25132e-05		547.6	1.76594e-05
698	0	0	0								698	0	0	0		503.7	4.5333e-05	3.20871e-05	2.25028e-05		547.7	1.76434e-05
699	0	0	0								699	0	0	0		503.8	4.53191e-05	3.20523e-05	2.24923e-05		547.8	1.76274e-05
700	0	0	0								700	0	0	0		503.9	4.53052e-05	3.20174e-05	2.24819e-05		547.9	1.76114e-05
																504	4.52912e-05	3.19826e-05	2.24714e-05		548	1.75954e-05
																543	3.98563e-05	1.83952e-05	1.83952e-05		658	0

[truncated: 1 more sheets: Section D(b)]
